# Supplementary material for: Nogo-B receptor increases the resistance to tamoxifen in estrogen receptor-positive breast cancer cells
Source: Breast Cancer Res. 2018 Sep 12;20:112. doi: 10.1186/s13058-018-1028-5 (PMC6134690; doi:10.1186/s13058-018-1028-5)
Supplement: Supplementary file 6 — NgBR (NUS1) mRNA expression data were retrieved from a gene-expression profiling dataset (225071_x from Kaplan–Meier Plot database) of 755 patients with ERα-positive breast cancer and 335 patients with ERα-positive breast cancer treated with endocrine therapy. Kaplan–Meier analysis revealed significantly reduced relapse-free survival (RFS) (p < 0.05) in 373 patients with ERα positive breast cancer with high NgBR expression in tumors as compared to 382 patients with low NgBR expression in tumors. (XLSX 42 kb) [file 13058_2018_1028_MOESM6_ESM.xlsx]

## Sheet: 工作表1
case	NUS1 expression (1=high)	Time (months)	event (1=relapse)
1	0	70	0
2	1	48	1
3	0	68	0
4	0	20	0
5	1	22	0
6	1	62	0
7	1	30	0
8	1	61	0
9	0	41	0
10	0	62	0
11	1	54	0
12	0	41	0
13	0	58	0
14	1	57	0
15	0	60	0
16	1	62	0
17	1	61	1
18	0	33	0
19	0	59	0
20	1	27	1
21	0	60	0
22	1	52	0
23	0	53	0
24	1	48	0
25	0	18	0
26	1	44	1
27	0	29	1
28	1	46	0
29	1	38	0
30	1	39	0
31	1	7	0
32	0	29	0
33	1	44	0
34	0	43	0
35	0	31	0
36	0	26	0
37	1	16	0
38	0	25	1
39	0	37	0
40	1	50	1
41	1	1	0
42	0	48	0
43	1	50	0
44	1	5	0
45	0	45	0
46	1	43	1
47	1	136	0
48	1	16	0
49	1	28	0
50	1	3	0
51	1	37	1
52	0	12	0
53	1	13	1
54	1	33	0
55	1	121	0
56	0	110	0
57	1	38	0
58	0	116	0
59	0	37	0
60	0	86	0
61	0	18	0
62	1	56	0
63	0	0	0
64	0	58	0
65	1	11	1
66	0	54	0
67	1	22	0
68	1	69	0
69	1	11	0
70	0	61	0
71	1	45	0
72	0	6	0
73	1	23	0
74	1	22	1
75	0	51	0
76	1	39	0
77	1	30	0
78	1	25	0
79	1	11	0
80	0	21	0
81	1	19	0
82	0	22	0
83	0	43	0
84	1	22	1
85	0	57	0
86	1	23	0
87	0	15	0
88	0	30	0
89	1	13	0
90	1	7	0
91	1	27	0
92	0	23	0
93	1	48	0
94	1	45	0
95	1	27	0
96	1	43	0
97	1	35	0
98	0	39	1
99	0	7	0
100	0	30	0
101	1	24	0
102	1	30	0
103	0	101	0
104	0	25	1
105	0	100	0
106	1	14	1
107	0	82	0
108	0	12	1
109	0	30	1
110	1	7	1
111	0	101	0
112	0	5	1
113	0	32	0
114	1	54	0
115	1	41	1
116	0	28	1
117	0	5	1
118	0	80	1
119	0	39	1
120	0	18	0
121	0	86	0
122	1	82	0
123	0	33	1
124	0	88	0
125	1	98	0
126	0	97	0
127	0	94	0
128	0	85	1
129	1	91	0
130	1	41	0
131	0	70	1
132	1	85	0
133	0	74	0
134	0	76	1
135	0	73	0
136	1	15	1
137	0	92	0
138	1	33	0
139	0	12	1
140	0	62	0
141	0	98	0
142	1	14	1
143	1	83	0
144	0	25	1
145	0	65	0
146	1	9	1
147	0	76	0
148	1	66	1
149	0	62	1
150	1	83	0
151	0	99	0
152	0	90	0
153	0	88	0
154	1	14	0
155	0	56	0
156	1	68	0
157	1	10	1
158	0	75	0
159	1	73	0
160	0	86	0
161	0	85	0
162	0	74	0
163	1	90	0
164	0	93	0
165	0	87	0
166	0	98	0
167	0	70	0
168	0	21	1
169	1	99	0
170	0	127	0
171	0	130	0
172	1	129	0
173	1	119	0
174	0	69	1
175	0	135	0
176	0	131	0
177	0	133	0
178	0	121	0
179	0	136	0
180	0	126	0
181	0	128	0
182	0	122	0
183	0	120	0
184	0	127	0
185	0	126	0
186	1	103	0
187	0	79	1
188	1	109	0
189	0	120	0
190	0	87	0
191	0	122	0
192	0	108	0
193	0	121	0
194	0	114	0
195	0	98	0
196	1	101	0
197	0	53	1
198	1	42	1
199	0	128	0
200	0	7	1
201	0	116	0
202	0	101	0
203	0	107	0
204	0	82	0
205	1	111	0
206	0	102	0
207	0	25	1
208	0	94	0
209	0	110	0
210	0	93	0
211	0	100	0
212	0	15	1
213	0	102	0
214	0	91	1
215	0	106	0
216	0	108	0
217	0	87	0
218	0	100	0
219	0	65	0
220	0	101	0
221	0	98	0
222	0	100	0
223	0	92	0
224	0	97	0
225	0	85	0
226	0	89	0
227	0	85	0
228	0	37	1
229	0	95	0
230	0	88	0
231	0	73	0
232	0	84	0
233	1	97	0
234	1	85	0
235	0	34	0
236	1	29	1
237	0	90	0
238	0	76	0
239	0	35	1
240	0	100	0
241	1	60	1
242	1	71	0
243	0	54	1
244	0	76	0
245	1	83	0
246	1	74	0
247	1	25	0
248	1	40	1
249	1	62	0
250	1	54	0
251	1	66	0
252	1	25	0
253	1	14	1
254	1	60	0
255	1	60	0
256	0	25	0
257	0	28	0
258	1	25	0
259	1	11	1
260	1	26	0
261	0	58	0
262	0	56	0
263	0	55	0
264	1	24	1
265	1	25	0
266	1	50	0
267	1	26	0
268	1	25	0
269	0	27	0
270	1	49	0
271	0	49	0
272	0	25	0
273	0	49	1
274	1	26	0
275	1	25	0
276	1	25	0
277	1	48	0
278	0	13	1
279	1	27	1
280	1	19	1
281	0	44	0
282	0	25	0
283	1	40	1
284	0	26	0
285	1	14	1
286	1	26	0
287	0	25	0
288	0	25	0
289	1	41	0
290	0	43	0
291	0	42	0
292	1	25	0
293	1	25	0
294	0	41	0
295	1	26	1
296	0	33	0
297	0	42	0
298	1	60	0
299	1	86	0
300	1	54	0
301	1	95	1
302	1	33	0
303	0	24	1
304	1	98	0
305	1	80	0
306	0	55	0
307	0	9	0
308	1	10	1
309	1	65	0
310	0	80	0
311	1	78	0
312	0	78	0
313	1	51	0
314	1	6	1
315	1	85	0
316	0	73	0
317	1	82	0
318	1	79	0
319	1	52	0
320	0	59	0
321	1	83	0
322	0	85	0
323	1	70	0
324	1	83	0
325	0	74	0
326	1	86	0
327	1	86	0
328	1	80	0
329	1	78	0
330	0	70	0
331	0	77	0
332	1	73	0
333	1	59	0
334	0	85	0
335	1	81	0
336	0	81	0
337	1	48	0
338	0	82	0
339	1	71	0
340	1	55	0
341	0	2	1
342	0	76	0
343	0	88	0
344	0	47	0
345	0	83	0
346	1	54	0
347	0	79	0
348	0	18	1
349	1	76	0
350	1	81	0
351	1	83	0
352	0	54	0
353	0	79	0
354	0	74	0
355	0	74	0
356	0	81	0
357	0	81	0
358	0	76	0
359	1	65	0
360	0	83	0
361	1	48	0
362	0	56	0
363	1	59	0
364	1	69	0
365	1	71	0
366	1	53	0
367	1	53	0
368	1	53	0
369	1	54	0
370	0	71	0
371	1	48	0
372	1	71	0
373	1	71	0
374	1	36	0
375	1	18	1
376	1	73	0
377	1	67	0
378	1	55	0
379	0	101	0
380	1	106	0
381	1	108	0
382	1	108	0
383	1	91	0
384	1	51	1
385	1	73	0
386	1	106	0
387	1	96	0
388	1	22	0
389	0	69	0
390	1	89	0
391	0	54	0
392	0	25	1
393	0	41	1
394	1	101	0
395	1	17	0
396	0	47	1
397	1	81	0
398	1	76	0
399	1	82	0
400	0	55	1
401	0	32	1
402	1	7	0
403	1	74	0
404	1	1	1
405	0	71	0
406	1	20	1
407	0	73	0
408	0	71	1
409	1	77	0
410	1	72	0
411	0	161	0
412	1	95	0
413	0	64	0
414	1	110	1
415	1	78	1
416	0	120	0
417	1	32	1
418	1	45	1
419	1	73	0
420	1	0	1
421	0	20	1
422	1	29	1
423	1	7	1
424	0	42	0
425	1	143	0
426	1	130	0
427	1	15	1
428	0	31	0
429	0	150	0
430	0	152	0
431	1	166	0
432	0	151	0
433	1	161	0
434	0	157	0
435	1	108	0
436	1	133	0
437	0	142	0
438	0	69	0
439	0	99	0
440	0	71	0
441	0	78	1
442	0	140	0
443	1	135	0
444	0	52	1
445	1	66	0
446	0	135	0
447	1	26	1
448	1	95	0
449	0	32	1
450	0	90	0
451	0	31	1
452	1	66	1
453	0	11	1
454	0	121	0
455	1	121	0
456	1	44	1
457	1	69	0
458	0	92	0
459	1	55	1
460	1	24	0
461	1	70	0
462	1	116	0
463	1	119	0
464	1	118	0
465	0	23	0
466	0	75	0
467	1	67	0
468	0	115	0
469	1	28	1
470	1	90	0
471	1	86	0
472	1	35	1
473	0	15	0
474	0	74	0
475	0	112	0
476	0	31	0
477	0	26	1
478	0	80	0
479	0	105	0
480	0	100	0
481	0	90	0
482	1	67	1
483	0	70	0
484	0	103	0
485	1	56	0
486	1	39	1
487	0	77	0
488	0	107	0
489	0	103	0
490	1	92	0
491	0	74	0
492	0	98	0
493	0	51	0
494	1	94	0
495	0	60	0
496	0	51	0
497	0	69	0
498	0	94	0
499	0	100	0
500	0	100	0
501	1	94	0
502	0	76	1
503	0	53	1
504	0	95	0
505	0	85	0
506	1	37	1
507	0	47	0
508	1	28	1
509	0	67	0
510	1	82	0
511	0	54	0
512	0	55	0
513	1	16	1
514	1	44	1
515	1	51	0
516	0	60	0
517	0	59	0
518	1	23	0
519	0	59	0
520	1	57	0
521	0	55	0
522	0	43	0
523	0	35	0
524	1	33	0
525	1	32	0
526	1	0	1
527	0	20	0
528	1	8	0
529	1	26	0
530	0	7	0
531	1	7	0
532	0	9	0
533	1	9	0
534	1	21	0
535	0	114	1
536	0	33	1
537	1	28	1
538	0	92	1
539	0	6	1
540	1	38	1
541	1	107	1
542	1	60	1
543	1	25	1
544	1	79	1
545	0	76	1
546	0	32	1
547	1	51	1
548	0	43	0
549	0	89	0
550	1	12	1
551	0	41	1
552	1	27	1
553	1	159	0
554	0	182	0
555	1	129	1
556	1	203	0
557	1	199	0
558	0	34	1
559	1	134	0
560	1	187	0
561	1	89	1
562	1	111	1
563	0	21	1
564	1	154	0
565	1	25	1
566	1	167	0
567	1	179	0
568	1	167	0
569	1	195	0
570	1	162	0
571	1	22	1
572	1	8	1
573	0	193	0
574	1	171	0
575	1	178	0
576	1	99	1
577	1	194	0
578	1	173	0
579	0	187	0
580	1	47	1
581	1	200	0
582	0	171	0
583	0	193	0
584	0	95	1
585	0	178	0
586	1	171	0
587	1	15	1
588	0	114	0
589	0	148	1
590	1	16	1
591	1	90	0
592	1	97	0
593	0	131	0
594	0	145	0
595	1	43	1
596	1	97	0
597	0	31	1
598	0	131	0
599	1	61	0
600	1	87	0
601	1	98	0
602	1	206	0
603	1	277	0
604	1	61	1
605	1	39	1
606	1	200	0
607	0	147	1
608	1	10	1
609	1	61	0
610	1	30	1
611	1	94	0
612	1	196	0
613	1	168	0
614	1	100	0
615	0	72	0
616	1	29	1
617	0	130	0
618	0	39	1
619	0	57	1
620	1	70	1
621	0	145	0
622	1	65	1
623	1	28	1
624	1	34	1
625	0	108	1
626	1	15	1
627	1	106	0
628	1	34	1
629	0	141	0
630	0	174	0
631	1	97	0
632	1	47	1
633	1	166	0
634	1	233	0
635	1	64	0
636	0	97	0
637	0	186	0
638	0	104	0
639	1	123	0
640	0	57	1
641	1	119	0
642	1	244	0
643	1	260	0
644	1	128	0
645	1	147	0
646	0	126	0
647	0	214	0
648	1	82	1
649	0	98	0
650	1	76	1
651	0	104	0
652	1	75	0
653	1	61	0
654	0	97	0
655	0	84	0
656	1	39	1
657	0	108	0
658	0	96	0
659	1	80	1
660	0	98	0
661	0	60	1
662	0	88	0
663	0	84	0
664	1	45	1
665	0	96	0
666	0	20	1
667	1	57	1
668	1	109	0
669	1	97	0
670	1	33	1
671	0	54	1
672	0	84	0
673	0	28	1
674	1	23	1
675	1	111	0
676	0	96	0
677	0	120	0
678	1	97	0
679	0	109	0
680	1	96	0
681	0	62	0
682	0	35	1
683	0	100	0
684	0	96	0
685	0	107	0
686	1	12	1
687	0	85	0
688	1	85	0
689	1	43	1
690	1	83	1
691	1	96	0
692	0	85	0
693	1	103	0
694	0	89	0
695	0	76	0
696	0	43	1
697	1	87	0
698	0	96	0
699	1	59	1
700	1	48	1
701	0	112	0
702	0	96	0
703	0	95	0
704	1	97	0
705	0	86	0
706	1	100	0
707	0	84	0
708	0	52	1
709	0	44	0
710	0	83	0
711	1	101	0
712	0	114	0
713	0	96	0
714	1	95	0
715	1	86	0
716	0	35	1
717	1	73	0
718	0	87	0
719	0	98	0
720	0	100	0
721	0	89	1
722	0	84	0
723	1	12	1
724	1	114	0
725	1	95	0
726	1	65	0
727	0	110	0
728	0	86	0
729	0	81	0
730	1	85	0
731	0	96	0
732	0	97	0
733	1	112	0
734	1	112	0
735	0	69	0
736	1	97	0
737	0	84	0
738	1	109	0
739	0	87	0
740	0	79	0
741	0	46	0
742	0	112	0
743	0	86	0
744	1	16	1
745	1	37	1
746	1	84	0
747	1	109	0
748	1	90	0
749	1	84	0
750	1	87	0
751	0	97	0
752	0	108	0
753	1	95	0
754	0	90	1
755	0	83	0
756	0	82	0
757	1	84	0
758	1	84	0
759	0	86	0
760	1	50	1
761	1	91	0
762	1	87	0
