# Supplementary material for: Nogo-B receptor increases the resistance to tamoxifen in estrogen receptor-positive breast cancer cells
Source: Breast Cancer Res. 2018 Sep 12;20:112. doi: 10.1186/s13058-018-1028-5 (PMC6134690; doi:10.1186/s13058-018-1028-5)
Supplement: Supplementary file 7 — NgBR (NUS1) mRNA expression data were retrieved from a gene-expression profiling dataset (225071_x from Kaplan–Meier Plot database) of 755 patients with ERα-positive breast cancer and 335 patients with ERα-positive breast cancer treated with endocrine therapy. Kaplan–Meier analysis revealed that the RFS in patients with ERα-positive breast cancer treated with endocrine therapy is significantly decreased in 167 patients with high NgBR expression in tumors as compared to 168 patients with low NgBR expression in tumors (p < 0.05). (XLSX 32 kb) [file 13058_2018_1028_MOESM7_ESM.xlsx]

## Sheet: 工作表1
case	nus1 (1=high expression)	time (months)	event (1=relapse)
1	0	127	0
2	0	130	0
3	1	129	0
4	1	119	0
5	0	69	1
6	0	135	0
7	0	131	0
8	1	133	0
9	0	121	0
10	0	136	0
11	0	126	0
12	0	128	0
13	0	122	0
14	0	120	0
15	0	127	0
16	0	126	0
17	1	103	0
18	0	79	1
19	1	109	0
20	0	120	0
21	0	87	0
22	0	122	0
23	0	108	0
24	0	121	0
25	0	114	0
26	0	98	0
27	1	101	0
28	0	53	1
29	1	42	1
30	0	128	0
31	0	7	1
32	0	116	0
33	0	101	0
34	1	107	0
35	0	82	0
36	1	111	0
37	0	102	0
38	1	25	1
39	0	94	0
40	0	110	0
41	0	93	0
42	0	100	0
43	0	15	1
44	0	102	0
45	0	91	1
46	0	106	0
47	0	108	0
48	0	87	0
49	0	100	0
50	0	65	0
51	0	101	0
52	0	98	0
53	0	100	0
54	0	92	0
55	0	97	0
56	0	85	0
57	0	89	0
58	0	85	0
59	0	37	1
60	0	95	0
61	0	88	0
62	0	73	0
63	0	84	0
64	1	97	0
65	1	85	0
66	0	34	0
67	1	29	1
68	1	90	0
69	0	76	0
70	0	35	1
71	0	100	0
72	1	60	1
73	1	71	0
74	0	54	1
75	0	76	0
76	1	83	0
77	1	74	0
78	1	25	0
79	1	40	1
80	1	62	0
81	1	54	0
82	1	66	0
83	1	25	0
84	1	14	1
85	1	60	0
86	1	60	0
87	0	25	0
88	1	28	0
89	1	25	0
90	1	11	1
91	1	26	0
92	0	58	0
93	0	56	0
94	0	55	0
95	1	24	1
96	1	25	0
97	1	50	0
98	1	26	0
99	1	25	0
100	0	27	0
101	1	49	0
102	0	49	0
103	0	25	0
104	0	49	1
105	1	26	0
106	1	25	0
107	1	25	0
108	1	48	0
109	0	13	1
110	1	27	1
111	1	19	1
112	0	44	0
113	0	25	0
114	1	40	1
115	0	26	0
116	1	14	1
117	1	26	0
118	0	25	0
119	1	25	0
120	1	41	0
121	0	43	0
122	1	42	0
123	1	25	0
124	1	25	0
125	1	41	0
126	1	26	1
127	0	33	0
128	0	42	0
129	1	60	0
130	1	86	0
131	1	54	0
132	1	95	1
133	1	33	0
134	0	24	1
135	1	98	0
136	1	80	0
137	0	55	0
138	0	9	0
139	1	10	1
140	1	65	0
141	0	80	0
142	0	78	0
143	1	51	0
144	1	6	1
145	1	85	0
146	0	73	0
147	1	82	0
148	1	79	0
149	1	52	0
150	0	59	0
151	1	83	0
152	0	85	0
153	1	70	0
154	1	83	0
155	0	74	0
156	1	86	0
157	1	80	0
158	1	78	0
159	0	70	0
160	0	77	0
161	1	73	0
162	1	59	0
163	0	85	0
164	1	81	0
165	0	81	0
166	1	48	0
167	0	82	0
168	1	55	0
169	1	76	0
170	1	88	0
171	0	47	0
172	0	83	0
173	1	54	0
174	1	79	0
175	0	18	1
176	1	76	0
177	1	81	0
178	1	83	0
179	0	54	0
180	0	79	0
181	0	74	0
182	0	74	0
183	0	81	0
184	0	81	0
185	0	76	0
186	1	65	0
187	1	83	0
188	1	48	0
189	0	56	0
190	1	59	0
191	1	69	0
192	1	71	0
193	1	53	0
194	1	53	0
195	1	53	0
196	1	54	0
197	0	71	0
198	1	48	0
199	1	71	0
200	1	18	1
201	1	73	0
202	1	67	0
203	1	55	0
204	0	20	1
205	1	29	1
206	1	7	1
207	0	42	0
208	1	143	0
209	1	130	0
210	1	15	1
211	0	31	0
212	0	150	0
213	0	152	0
214	1	166	0
215	0	151	0
216	1	161	0
217	0	157	0
218	1	108	0
219	1	133	0
220	0	142	0
221	0	69	0
222	0	99	0
223	0	71	0
224	0	78	1
225	0	140	0
226	1	135	0
227	0	52	1
228	1	66	0
229	0	135	0
230	1	26	1
231	1	95	0
232	0	32	1
233	0	90	0
234	0	31	1
235	1	66	1
236	0	11	1
237	0	121	0
238	1	121	0
239	1	44	1
240	1	69	0
241	0	92	0
242	1	55	1
243	1	24	0
244	1	70	0
245	1	116	0
246	1	119	0
247	1	118	0
248	0	23	0
249	1	75	0
250	1	67	0
251	0	115	0
252	1	28	1
253	1	90	0
254	1	86	0
255	1	35	1
256	0	15	0
257	0	74	0
258	0	112	0
259	0	31	0
260	0	26	1
261	0	80	0
262	0	105	0
263	0	100	0
264	0	90	0
265	1	67	1
266	0	70	0
267	0	103	0
268	1	56	0
269	1	39	1
270	0	77	0
271	0	107	0
272	0	103	0
273	1	92	0
274	0	74	0
275	0	98	0
276	0	51	0
277	1	94	0
278	0	60	0
279	0	51	0
280	0	69	0
281	0	94	0
282	1	100	0
283	1	100	0
284	1	94	0
285	0	76	1
286	0	53	1
287	0	95	0
288	0	85	0
289	1	37	1
290	0	47	0
291	1	28	1
292	0	67	0
293	1	82	0
294	0	54	0
295	0	55	0
296	1	16	1
297	1	44	1
298	1	51	0
299	1	60	0
300	0	59	0
301	1	23	0
302	1	59	0
303	1	57	0
304	0	55	0
305	0	43	0
306	1	35	0
307	1	33	0
308	1	32	0
309	1	0	1
310	0	20	0
311	1	8	0
312	1	26	0
313	0	7	0
314	1	7	0
315	0	9	0
316	1	9	0
317	1	21	0
318	0	114	1
319	0	33	1
320	1	28	1
321	0	92	1
322	0	6	1
323	1	38	1
324	1	107	1
325	1	60	1
326	1	25	1
327	1	79	1
328	0	76	1
329	0	32	1
330	1	51	1
331	0	43	0
332	0	89	0
333	1	12	1
334	0	41	1
335	1	27	1
