# Supplementary material for: Nogo-B receptor increases the resistance to tamoxifen in estrogen receptor-positive breast cancer cells
Source: Breast Cancer Res. 2018 Sep 12;20:112. doi: 10.1186/s13058-018-1028-5 (PMC6134690; doi:10.1186/s13058-018-1028-5)
Supplement: Supplementary file 8 — Survivin (BIRC5) mRNA expression data were retrieved from a gene-expression profiling dataset (202094_x from Kaplan–Meier Plot database) of 2046 patients with ERα-positive breast cancer and 928 patients with ERα-positive breast cancer treated with endocrine therapy. Kaplan–Meier analysis revealed significantly reduced relapse-free survival (RFS) (p < 0.05) in 1023 patients with ERα-positive breast cancer with high survivin expression in tumors as compared to 1023 patients with low survivin expression in tumors. (XLSX 70 kb) [file 13058_2018_1028_MOESM8_ESM.xlsx]

## Sheet: 工作表1
case	BIRC5 (1=high)	time(months)	event (1=relapse)
1	1	48	1
2	0	68	0
3	1	20	0
4	0	22	0
5	0	62	0
6	1	30	0
7	0	61	0
8	0	41	0
9	1	62	0
10	1	54	0
11	0	41	0
12	1	58	0
13	1	57	0
14	0	60	0
15	0	62	0
16	0	61	1
17	0	33	0
18	1	59	0
19	1	27	1
20	0	60	0
21	0	52	0
22	0	53	0
23	0	48	0
24	1	18	0
25	0	44	1
26	1	29	1
27	0	46	0
28	0	38	0
29	0	39	0
30	0	7	0
31	0	29	0
32	0	44	0
33	0	43	0
34	0	31	0
35	0	26	0
36	0	16	0
37	1	25	1
38	0	37	0
39	0	50	1
40	1	1	0
41	1	48	0
42	0	50	0
43	0	5	0
44	0	45	0
45	0	43	1
46	1	136	0
47	1	16	0
48	0	28	0
49	1	3	0
50	0	37	1
51	0	12	0
52	0	13	1
53	0	33	0
54	0	121	0
55	1	110	0
56	0	38	0
57	0	116	0
58	1	37	0
59	1	86	0
60	0	18	0
61	0	56	0
62	0	0	0
63	0	58	0
64	0	11	1
65	0	54	0
66	0	22	0
67	1	69	0
68	1	11	0
69	0	61	0
70	0	45	0
71	0	6	0
72	0	23	0
73	0	22	1
74	0	51	0
75	0	39	0
76	0	30	0
77	0	25	0
78	0	11	0
79	0	21	0
80	0	19	0
81	0	22	0
82	0	43	0
83	0	22	1
84	1	57	0
85	0	23	0
86	0	15	0
87	0	30	0
88	0	13	0
89	0	7	0
90	0	27	0
91	1	23	0
92	0	48	0
93	0	45	0
94	0	27	0
95	1	43	0
96	0	35	0
97	0	39	1
98	0	7	0
99	0	30	0
100	1	24	0
101	1	30	0
102	1	21	1
103	1	42	0
104	0	34	0
105	1	26	1
106	1	25	0
107	1	62	0
108	0	39	0
109	0	48	0
110	1	62	0
111	1	13	1
112	1	49	0
113	0	76	0
114	1	47	0
115	1	59	1
116	1	1	0
117	0	37	0
118	1	70	0
119	0	58	0
120	1	27	0
121	0	64	0
122	1	61	0
123	0	20	0
124	0	19	0
125	1	29	1
126	0	51	1
127	0	8	1
128	0	63	0
129	1	54	0
130	1	58	1
131	0	79	0
132	0	88	0
133	1	47	0
134	0	58	0
135	1	80	0
136	1	38	0
137	0	49	0
138	0	54	1
139	1	39	0
140	1	37	1
141	0	45	0
142	1	27	1
143	1	55	1
144	0	61	0
145	1	13	1
146	0	48	0
147	0	36	0
148	1	35	0
149	0	33	0
150	0	36	0
151	1	42	0
152	1	27	0
153	0	5	1
154	0	37	0
155	1	74	0
156	1	37	0
157	1	24	0
158	1	11	1
159	1	60	0
160	1	28	0
161	1	37	0
162	0	46	0
163	0	45	0
164	1	73	0
165	1	18	1
166	1	86	0
167	0	35	0
168	0	26	0
169	0	30	0
170	1	24	0
171	1	46	0
172	0	61	0
173	0	60	0
174	1	60	0
175	0	80	0
176	1	45	0
177	0	43	0
178	0	46	1
179	1	69	0
180	1	19	1
181	1	62	1
182	0	101	0
183	1	25	1
184	0	100	0
185	1	14	1
186	0	82	0
187	1	12	1
188	1	30	1
189	1	7	1
190	0	101	0
191	1	5	1
192	0	32	0
193	0	54	0
194	0	41	1
195	0	28	1
196	0	5	1
197	0	80	1
198	1	39	1
199	1	18	0
200	0	86	0
201	0	82	0
202	1	33	1
203	1	88	0
204	1	98	0
205	0	97	0
206	0	94	0
207	0	85	1
208	1	91	0
209	1	41	0
210	0	70	1
211	0	85	0
212	1	74	0
213	0	76	1
214	0	73	0
215	0	15	1
216	0	92	0
217	0	33	0
218	0	12	1
219	1	62	0
220	1	98	0
221	0	14	1
222	1	83	0
223	1	25	1
224	0	65	0
225	0	9	1
226	0	76	0
227	1	66	1
228	1	62	1
229	0	83	0
230	1	99	0
231	0	90	0
232	1	88	0
233	1	14	0
234	0	56	0
235	0	68	0
236	1	10	1
237	1	75	0
238	1	73	0
239	0	86	0
240	1	85	0
241	1	74	0
242	0	90	0
243	1	93	0
244	0	87	0
245	0	98	0
246	1	70	0
247	0	21	1
248	0	99	0
249	1	74	0
250	1	51	0
251	1	71	0
252	1	32	0
253	1	75	0
254	1	68	0
255	0	72	0
256	1	69	0
257	1	67	0
258	1	76	0
259	0	60	0
260	0	63	0
261	0	0	1
262	1	15	1
263	1	68	0
264	1	56	0
265	1	62	0
266	1	57	0
267	1	59	0
268	1	5	0
269	0	20	1
270	0	54	0
271	1	59	0
272	1	58	0
273	0	67	0
274	1	64	0
275	0	60	0
276	0	66	0
277	1	54	0
278	0	59	0
279	1	24	1
280	1	63	0
281	1	24	0
282	1	0	1
283	1	24	1
284	1	38	0
285	1	27	1
286	1	53	0
287	1	75	0
288	0	67	0
289	1	27	1
290	1	42	0
291	1	71	0
292	1	74	0
293	1	69	0
294	1	71	0
295	1	67	0
296	1	54	0
297	1	63	0
298	0	62	0
299	1	59	0
300	1	24	1
301	1	10	0
302	0	32	0
303	1	53	0
304	1	58	0
305	1	52	0
306	0	113	0
307	1	146	0
308	1	19	1
309	0	60	0
310	0	56	0
311	0	46	0
312	0	61	0
313	1	50	0
314	0	49	0
315	1	48	0
316	1	50	0
317	1	46	0
318	0	44	0
319	1	61	0
320	0	52	0
321	0	52	0
322	1	23	1
323	0	44	0
324	1	59	0
325	1	48	0
326	0	29	1
327	0	42	0
328	1	40	0
329	1	38	0
330	1	34	0
331	1	33	0
332	1	61	0
333	1	52	0
334	1	32	0
335	0	31	0
336	1	30	0
337	0	29	0
338	1	26	0
339	1	25	0
340	0	30	0
341	1	24	0
342	0	23	0
343	0	32	1
344	0	93	1
345	1	75	1
346	1	45	1
347	0	27	1
348	0	87	0
349	0	94	0
350	1	61	0
351	1	62	0
352	0	54	0
353	0	96	0
354	0	75	0
355	0	49	1
356	1	37	1
357	0	83	0
358	0	86	0
359	0	84	0
360	0	24	1
361	1	24	1
362	1	48	0
363	1	95	1
364	1	48	0
365	0	82	0
366	1	72	0
367	1	0	0
368	0	34	0
369	1	44	1
370	1	58	0
371	1	59	0
372	1	60	0
373	0	64	0
374	0	45	1
375	0	40	0
376	0	59	0
377	0	70	0
378	1	62	1
379	1	68	0
380	0	55	0
381	0	54	0
382	1	55	0
383	1	126	0
384	0	112	0
385	1	127	0
386	1	122	0
387	0	45	1
388	0	0	0
389	0	62	0
390	0	118	0
391	1	153	0
392	0	117	0
393	1	115	0
394	0	133	0
395	1	125	0
396	1	120	0
397	0	119	0
398	0	32	1
399	1	43	1
400	0	52	1
401	1	16	1
402	1	72	1
403	0	66	0
404	1	49	0
405	0	113	0
406	0	31	0
407	0	50	0
408	1	99	0
409	0	97	0
410	0	96	0
411	0	97	0
412	1	6	1
413	1	72	1
414	1	126	1
415	0	214	0
416	0	191	1
417	1	197	0
418	1	14	1
419	1	37	1
420	0	197	0
421	1	33	1
422	0	187	0
423	1	191	0
424	0	184	1
425	1	96	1
426	0	168	0
427	0	182	0
428	0	47	1
429	0	177	0
430	0	154	0
431	0	55	1
432	1	139	0
433	0	147	0
434	1	12	1
435	0	185	1
436	0	32	0
437	1	17	1
438	0	187	0
439	0	34	1
440	0	158	0
441	0	40	0
442	0	124	0
443	0	174	0
444	1	187	0
445	0	28	1
446	0	36	0
447	1	53	1
448	0	168	0
449	1	92	0
450	1	18	1
451	0	116	1
452	1	28	1
453	1	60	1
454	0	162	0
455	1	127	1
456	0	153	0
457	0	109	0
458	0	160	0
459	1	59	1
460	1	69	0
461	0	159	0
462	1	57	1
463	1	155	0
464	1	41	1
465	0	131	1
466	0	110	1
467	1	57	0
468	0	106	1
469	0	83	1
470	0	117	0
471	0	122	0
472	0	124	0
473	1	21	1
474	1	163	1
475	0	33	1
476	0	142	0
477	1	68	1
478	0	105	0
479	0	88	0
480	0	24	1
481	0	52	0
482	0	63	0
483	1	87	0
484	0	150	0
485	0	149	0
486	0	166	0
487	1	48	1
488	1	115	1
489	1	84	0
490	0	134	0
491	1	80	1
492	1	178	0
493	0	50	1
494	1	130	0
495	1	163	1
496	1	187	0
497	1	203	0
498	0	29	1
499	0	138	1
500	0	56	1
501	1	165	0
502	1	29	1
503	0	202	0
504	1	26	1
505	1	195	0
506	1	194	0
507	1	193	0
508	1	77	1
509	1	190	0
510	0	190	0
511	0	188	0
512	1	188	0
513	1	186	0
514	1	187	0
515	1	57	1
516	0	28	1
517	0	184	0
518	0	190	0
519	0	187	0
520	0	182	0
521	1	209	0
522	1	24	1
523	1	217	1
524	1	207	0
525	0	109	1
526	0	32	1
527	1	61	1
528	0	143	1
529	1	170	0
530	0	127	0
531	1	170	0
532	1	26	1
533	1	53	1
534	1	166	0
535	1	150	0
536	0	160	0
537	1	137	0
538	0	84	1
539	1	47	1
540	1	115	0
541	0	81	1
542	0	169	0
543	0	229	1
544	0	73	0
545	0	89	0
546	1	127	0
547	0	130	0
548	0	129	0
549	1	119	0
550	1	69	1
551	1	135	0
552	0	131	0
553	1	133	0
554	0	121	0
555	1	136	0
556	1	126	0
557	0	128	0
558	1	122	0
559	0	120	0
560	0	127	0
561	0	126	0
562	1	103	0
563	0	79	1
564	0	109	0
565	0	120	0
566	1	87	0
567	1	122	0
568	0	108	0
569	1	121	0
570	0	114	0
571	0	98	0
572	1	101	0
573	1	53	1
574	1	42	1
575	0	128	0
576	1	7	1
577	1	116	0
578	0	101	0
579	1	107	0
580	1	82	0
581	0	111	0
582	0	102	0
583	1	25	1
584	0	94	0
585	0	110	0
586	0	93	0
587	0	100	0
588	1	15	1
589	0	102	0
590	0	91	1
591	0	106	0
592	1	108	0
593	1	87	0
594	0	100	0
595	0	65	0
596	1	101	0
597	0	98	0
598	1	100	0
599	0	92	0
600	0	97	0
601	0	85	0
602	1	89	0
603	0	85	0
604	1	37	1
605	1	95	0
606	0	88	0
607	0	73	0
608	0	84	0
609	0	97	0
610	0	85	0
611	1	34	0
612	1	29	1
613	0	90	0
614	1	76	0
615	1	35	1
616	1	100	0
617	1	60	1
618	1	71	0
619	1	54	1
620	1	76	0
621	1	83	0
622	0	74	0
623	1	60	0
624	1	69	0
625	1	63	0
626	1	61	0
627	1	67	0
628	1	63	0
629	1	61	1
630	0	64	0
631	1	64	0
632	0	62	0
633	1	60	0
634	1	45	1
635	0	63	0
636	0	68	0
637	0	68	0
638	0	83	0
639	1	66	0
640	0	79	0
641	1	62	0
642	0	84	0
643	0	110	0
644	0	65	1
645	1	67	0
646	1	23	1
647	0	125	0
648	1	123	0
649	1	121	0
650	1	8	1
651	0	120	0
652	0	118	0
653	0	62	0
654	1	117	0
655	1	62	0
656	1	99	0
657	1	36	1
658	0	81	0
659	1	101	0
660	0	77	0
661	1	64	0
662	1	117	0
663	1	110	0
664	1	110	0
665	1	76	1
666	1	95	0
667	1	91	0
668	1	83	0
669	0	87	0
670	0	86	0
671	1	114	0
672	0	109	0
673	0	29	1
674	1	103	0
675	0	102	0
676	0	93	0
677	1	104	0
678	1	99	0
679	0	139	0
680	0	128	0
681	0	109	0
682	0	114	0
683	1	154	0
684	0	149	0
685	1	29	1
686	0	78	0
687	0	104	1
688	0	63	0
689	0	76	0
690	0	193	0
691	1	109	1
692	0	192	0
693	0	140	1
694	0	62	0
695	0	108	0
696	1	164	1
697	0	151	0
698	0	98	0
699	0	71	0
700	0	47	1
701	1	130	0
702	0	116	0
703	1	130	0
704	0	69	1
705	0	191	0
706	0	60	0
707	0	61	0
708	0	177	0
709	0	38	1
710	1	31	1
711	1	62	0
712	1	92	0
713	0	161	0
714	0	132	0
715	0	163	0
716	0	142	0
717	0	136	0
718	1	182	0
719	1	176	0
720	1	106	0
721	0	113	0
722	0	97	0
723	0	103	0
724	0	100	0
725	0	63	0
726	0	116	0
727	0	101	0
728	0	104	0
729	1	13	1
730	0	164	0
731	1	83	0
732	0	61	0
733	1	90	0
734	1	83	0
735	1	93	0
736	1	15	1
737	1	63	0
738	1	84	0
739	1	84	0
740	1	83	0
741	1	90	0
742	1	79	0
743	0	62	0
744	1	75	0
745	0	63	0
746	1	84	0
747	1	91	0
748	1	68	0
749	1	76	0
750	1	81	0
751	1	88	0
752	1	89	0
753	1	84	0
754	1	84	0
755	1	107	0
756	0	30	1
757	0	180	0
758	1	79	0
759	1	50	1
760	0	132	0
761	1	147	0
762	1	66	0
763	0	52	0
764	1	57	1
765	0	57	0
766	1	66	0
767	1	72	0
768	1	51	1
769	0	107	0
770	1	71	1
771	1	87	0
772	1	118	0
773	1	75	0
774	1	125	0
775	0	92	0
776	1	93	0
777	0	88	0
778	1	100	0
779	0	92	0
780	0	88	0
781	1	105	0
782	0	62	1
783	0	49	1
784	1	61	1
785	0	72	1
786	0	113	0
787	0	62	1
788	0	131	0
789	1	141	0
790	1	88	0
791	1	119	0
792	1	86	0
793	0	99	0
794	0	58	1
795	1	157	0
796	1	117	0
797	0	87	0
798	0	119	0
799	1	109	0
800	1	99	0
801	1	137	0
802	1	34	1
803	0	32	1
804	0	86	0
805	1	134	0
806	0	81	0
807	1	77	0
808	1	121	0
809	0	54	0
810	0	105	0
811	1	110	0
812	0	121	0
813	1	100	0
814	0	107	0
815	0	105	0
816	0	86	0
817	1	95	0
818	0	14	1
819	1	130	0
820	1	30	1
821	0	155	0
822	1	84	0
823	1	107	0
824	1	108	0
825	0	123	0
826	0	126	0
827	1	30	1
828	0	84	0
829	1	7	1
830	1	100	0
831	1	30	1
832	0	43	1
833	1	98	0
834	1	97	0
835	0	11	1
836	0	99	0
837	0	88	0
838	1	129	0
839	1	40	1
840	0	108	0
841	1	28	1
842	1	108	0
843	1	116	0
844	1	110	0
845	1	124	0
846	1	109	0
847	0	96	0
848	0	102	0
849	0	25	1
850	0	7	1
851	1	169	0
852	1	109	0
853	1	101	0
854	0	28	1
855	1	8	1
856	1	86	0
857	1	15	1
858	0	125	0
859	0	80	1
860	0	109	0
861	1	84	0
862	0	125	0
863	1	144	0
864	0	153	0
865	0	20	1
866	1	108	0
867	1	113	0
868	1	29	1
869	1	104	0
870	1	8	1
871	0	23	1
872	0	93	0
873	1	84	0
874	1	37	1
875	0	96	0
876	1	110	0
877	1	171	0
878	0	109	0
879	0	108	0
880	1	14	1
881	0	152	0
882	1	19	1
883	0	112	0
884	1	92	0
885	1	26	1
886	1	16	1
887	0	87	0
888	0	28	1
889	0	104	0
890	1	19	1
891	1	32	1
892	0	47	1
893	0	111	0
894	1	51	1
895	0	114	0
896	0	60	0
897	1	134	0
898	1	15	1
899	0	116	0
900	1	19	1
901	0	37	1
902	0	25	1
903	1	23	1
904	1	110	0
905	0	38	1
906	1	107	0
907	0	122	0
908	0	92	0
909	0	75	1
910	1	138	0
911	0	55	1
912	0	77	1
913	1	97	0
914	0	96	0
915	1	11	1
916	0	143	0
917	1	104	0
918	0	98	0
919	0	2	1
920	1	113	0
921	1	24	1
922	0	44	1
923	0	5	1
924	0	37	1
925	0	137	0
926	0	33	1
927	1	19	1
928	1	35	1
929	1	56	1
930	1	71	1
931	1	59	1
932	0	70	1
933	1	122	0
934	0	101	0
935	1	60	1
936	1	132	0
937	0	66	1
938	1	143	0
939	0	122	0
940	1	20	1
941	0	146	0
942	0	95	0
943	0	107	0
944	1	36	1
945	1	17	1
946	0	39	1
947	0	47	1
948	0	44	1
949	1	18	1
950	0	86	0
951	0	161	0
952	1	14	1
953	1	15	1
954	0	19	1
955	1	60	1
956	0	48	1
957	0	9	1
958	0	112	0
959	1	86	0
960	1	108	0
961	1	18	1
962	0	59	0
963	1	64	1
964	0	83	0
965	0	81	0
966	1	54	0
967	0	25	0
968	0	40	1
969	0	62	0
970	0	54	0
971	0	66	0
972	0	25	0
973	1	14	1
974	0	60	0
975	0	60	0
976	1	25	0
977	0	28	0
978	0	25	0
979	0	11	1
980	0	26	0
981	0	58	0
982	0	56	0
983	0	55	0
984	0	24	1
985	0	25	0
986	0	50	0
987	0	26	0
988	0	25	0
989	0	27	0
990	0	49	0
991	0	49	0
992	0	25	0
993	0	49	1
994	1	26	0
995	0	25	0
996	1	25	0
997	0	48	0
998	0	13	1
999	1	27	1
1000	1	19	1
1001	0	44	0
1002	0	25	0
1003	0	40	1
1004	1	26	0
1005	0	14	1
1006	0	26	0
1007	0	25	0
1008	0	25	0
1009	0	41	0
1010	0	43	0
1011	1	42	0
1012	0	25	0
1013	0	25	0
1014	0	41	0
1015	1	59	0
1016	1	130	1
1017	1	92	1
1018	0	140	0
1019	1	147	0
1020	1	130	0
1021	1	132	0
1022	0	114	1
1023	0	116	0
1024	0	131	0
1025	1	120	0
1026	1	102	0
1027	0	146	0
1028	0	27	1
1029	1	132	0
1030	0	143	0
1031	1	113	0
1032	1	128	1
1033	1	102	0
1034	0	117	0
1035	1	43	1
1036	1	101	1
1037	1	50	1
1038	1	125	0
1039	1	24	1
1040	1	99	0
1041	1	52	1
1042	1	113	0
1043	1	38	1
1044	1	113	0
1045	1	131	0
1046	0	126	0
1047	1	105	0
1048	0	114	0
1049	1	121	0
1050	0	132	0
1051	0	16	1
1052	1	120	0
1053	0	134	0
1054	0	126	0
1055	1	65	1
1056	1	126	0
1057	1	103	0
1058	0	117	0
1059	1	68	1
1060	1	86	0
1061	0	57	1
1062	0	117	0
1063	1	129	0
1064	1	42	1
1065	0	118	0
1066	1	119	0
1067	0	70	0
1068	1	114	0
1069	0	88	0
1070	1	113	0
1071	1	102	1
1072	0	124	0
1073	1	113	0
1074	1	113	1
1075	0	127	0
1076	1	123	0
1077	0	121	0
1078	1	106	0
1079	0	107	0
1080	0	112	0
1081	1	124	0
1082	1	124	0
1083	0	124	0
1084	1	123	0
1085	0	102	0
1086	0	118	0
1087	1	112	0
1088	1	98	0
1089	1	88	0
1090	0	98	0
1091	0	119	0
1092	1	116	0
1093	0	113	0
1094	1	112	0
1095	1	111	0
1096	1	109	0
1097	0	111	1
1098	0	31	1
1099	1	86	0
1100	0	115	0
1101	1	110	1
1102	1	97	0
1103	1	94	0
1104	1	102	0
1105	1	97	1
1106	1	96	0
1107	1	86	1
1108	0	106	0
1109	1	101	0
1110	1	18	1
1111	0	101	0
1112	1	127	1
1113	1	42	1
1114	1	56	1
1115	1	183	0
1116	1	173	0
1117	1	167	0
1118	1	79	1
1119	0	63	1
1120	1	151	0
1121	0	141	0
1122	1	145	0
1123	0	97	1
1124	1	140	0
1125	1	147	1
1126	1	143	0
1127	1	90	1
1128	0	90	0
1129	1	129	1
1130	1	131	0
1131	0	125	0
1132	0	135	0
1133	0	114	0
1134	1	121	0
1135	1	112	0
1136	1	109	0
1137	1	105	0
1138	1	57	1
1139	1	87	1
1140	1	113	0
1141	0	98	0
1142	1	94	0
1143	1	81	0
1144	1	42	1
1145	1	48	1
1146	1	76	0
1147	1	55	0
1148	1	55	1
1149	0	73	0
1150	0	65	0
1151	1	55	0
1152	0	66	0
1153	0	43	1
1154	0	66	0
1155	1	21	1
1156	1	24	1
1157	0	101	1
1158	1	43	1
1159	1	50	0
1160	1	64	0
1161	1	34	0
1162	1	144	0
1163	1	84	1
1164	1	36	1
1165	1	19	0
1166	1	6	0
1167	0	126	0
1168	1	47	0
1169	1	28	0
1170	1	26	1
1171	1	25	0
1172	0	17	1
1173	1	148	1
1174	0	15	1
1175	1	100	0
1176	1	41	1
1177	1	146	0
1178	0	193	0
1179	0	156	0
1180	1	122	0
1181	0	169	0
1182	1	165	0
1183	1	169	0
1184	1	166	0
1185	1	45	1
1186	1	182	0
1187	1	171	0
1188	0	170	0
1189	1	173	0
1190	1	137	0
1191	0	159	0
1192	1	145	0
1193	1	171	0
1194	1	175	0
1195	1	174	0
1196	1	188	0
1197	1	46	1
1198	1	130	0
1199	1	122	0
1200	1	168	0
1201	1	123	0
1202	1	159	0
1203	1	170	0
1204	0	124	0
1205	1	156	0
1206	1	166	0
1207	0	164	0
1208	1	119	0
1209	1	173	1
1210	1	195	0
1211	0	26	1
1212	0	33	0
1213	0	42	0
1214	0	60	0
1215	1	86	0
1216	0	54	0
1217	0	95	1
1218	1	33	0
1219	1	24	1
1220	0	98	0
1221	0	80	0
1222	0	55	0
1223	1	9	0
1224	1	10	1
1225	1	65	0
1226	0	80	0
1227	1	78	0
1228	0	78	0
1229	1	51	0
1230	0	6	1
1231	0	85	0
1232	0	73	0
1233	0	82	0
1234	0	79	0
1235	1	52	0
1236	0	59	0
1237	1	83	0
1238	0	85	0
1239	0	70	0
1240	1	83	0
1241	0	74	0
1242	1	86	0
1243	1	86	0
1244	1	80	0
1245	0	78	0
1246	0	70	0
1247	0	77	0
1248	1	73	0
1249	0	59	0
1250	1	85	0
1251	0	81	0
1252	0	81	0
1253	0	48	0
1254	0	82	0
1255	0	71	0
1256	0	55	0
1257	1	2	1
1258	0	76	0
1259	1	88	0
1260	0	47	0
1261	0	83	0
1262	0	54	0
1263	0	79	0
1264	0	18	1
1265	0	76	0
1266	1	81	0
1267	0	83	0
1268	0	54	0
1269	0	79	0
1270	0	74	0
1271	0	74	0
1272	0	81	0
1273	0	81	0
1274	0	76	0
1275	1	65	0
1276	0	83	0
1277	1	48	0
1278	0	56	0
1279	1	59	0
1280	1	69	0
1281	0	71	0
1282	0	53	0
1283	1	53	0
1284	0	53	0
1285	1	54	0
1286	0	71	0
1287	1	48	0
1288	1	71	0
1289	0	71	0
1290	0	36	0
1291	0	18	1
1292	0	73	0
1293	1	67	0
1294	0	55	0
1295	1	110	0
1296	1	82	0
1297	1	78	0
1298	1	85	0
1299	1	63	0
1300	1	67	0
1301	1	65	0
1302	0	66	0
1303	0	45	0
1304	1	48	0
1305	1	92	0
1306	1	37	1
1307	0	70	0
1308	1	42	1
1309	0	88	0
1310	0	88	0
1311	0	87	0
1312	0	61	0
1313	1	85	0
1314	0	87	0
1315	1	77	0
1316	1	78	0
1317	1	100	0
1318	0	100	0
1319	1	81	0
1320	1	86	0
1321	0	78	1
1322	1	65	1
1323	0	31	1
1324	1	16	1
1325	1	70	1
1326	0	76	1
1327	0	81	1
1328	1	86	0
1329	1	48	0
1330	0	88	0
1331	1	14	1
1332	0	16	1
1333	1	53	0
1334	1	75	0
1335	1	44	0
1336	1	49	0
1337	1	39	1
1338	0	63	0
1339	0	28	0
1340	1	55	1
1341	1	33	1
1342	1	11	0
1343	1	101	0
1344	0	106	0
1345	0	108	0
1346	1	108	0
1347	0	91	0
1348	0	51	1
1349	0	73	0
1350	0	106	0
1351	1	96	0
1352	0	22	0
1353	0	69	0
1354	0	89	0
1355	1	54	0
1356	1	25	1
1357	0	41	1
1358	1	101	0
1359	1	17	0
1360	1	47	1
1361	0	81	0
1362	1	76	0
1363	0	82	0
1364	0	55	1
1365	0	32	1
1366	0	7	0
1367	0	74	0
1368	0	1	1
1369	0	71	0
1370	0	20	1
1371	1	73	0
1372	1	71	1
1373	0	77	0
1374	0	72	0
1375	0	161	0
1376	0	95	0
1377	0	64	0
1378	0	110	1
1379	0	78	1
1380	0	120	0
1381	0	32	1
1382	0	45	1
1383	0	73	0
1384	0	0	1
1385	1	20	1
1386	0	29	1
1387	1	7	1
1388	1	42	0
1389	1	143	0
1390	1	130	0
1391	1	15	1
1392	0	31	0
1393	1	150	0
1394	0	152	0
1395	1	166	0
1396	1	151	0
1397	0	161	0
1398	0	157	0
1399	0	108	0
1400	1	133	0
1401	0	142	0
1402	1	69	0
1403	0	99	0
1404	0	71	0
1405	1	78	1
1406	1	140	0
1407	0	135	0
1408	1	52	1
1409	0	66	0
1410	0	135	0
1411	0	26	1
1412	0	95	0
1413	1	32	1
1414	1	90	0
1415	1	31	1
1416	0	66	1
1417	0	11	1
1418	1	121	0
1419	0	121	0
1420	1	44	1
1421	0	69	0
1422	0	92	0
1423	1	55	1
1424	0	24	0
1425	0	70	0
1426	0	116	0
1427	0	119	0
1428	0	118	0
1429	0	23	0
1430	0	75	0
1431	0	67	0
1432	0	115	0
1433	0	28	1
1434	0	90	0
1435	0	86	0
1436	0	35	1
1437	0	15	0
1438	0	74	0
1439	0	112	0
1440	0	31	0
1441	1	26	1
1442	0	80	0
1443	0	105	0
1444	0	100	0
1445	0	90	0
1446	1	67	1
1447	0	70	0
1448	0	103	0
1449	0	56	0
1450	1	39	1
1451	0	77	0
1452	0	107	0
1453	1	103	0
1454	0	92	0
1455	1	74	0
1456	0	98	0
1457	0	51	0
1458	1	94	0
1459	1	60	0
1460	0	51	0
1461	0	69	0
1462	0	94	0
1463	0	100	0
1464	1	100	0
1465	0	94	0
1466	0	76	1
1467	0	53	1
1468	0	95	0
1469	1	85	0
1470	1	37	1
1471	0	47	0
1472	1	28	1
1473	0	67	0
1474	1	82	0
1475	1	54	0
1476	1	55	0
1477	0	16	1
1478	0	44	1
1479	1	51	0
1480	0	60	0
1481	1	59	0
1482	1	23	0
1483	1	59	0
1484	1	57	0
1485	1	55	0
1486	0	43	0
1487	1	35	0
1488	1	33	0
1489	0	32	0
1490	1	0	1
1491	1	20	0
1492	1	8	0
1493	1	26	0
1494	0	7	0
1495	0	7	0
1496	0	9	0
1497	0	9	0
1498	1	21	0
1499	0	114	1
1500	0	33	1
1501	0	28	1
1502	0	92	1
1503	0	6	1
1504	0	38	1
1505	1	107	1
1506	0	60	1
1507	0	25	1
1508	1	79	1
1509	0	76	1
1510	0	32	1
1511	1	51	1
1512	1	43	0
1513	1	89	0
1514	1	12	1
1515	0	41	1
1516	1	27	1
1517	0	0	0
1518	1	0	0
1519	0	2	0
1520	0	7	0
1521	1	9	0
1522	1	16	0
1523	0	19	0
1524	0	30	0
1525	1	31	0
1526	0	33	0
1527	1	45	0
1528	0	47	0
1529	0	50	0
1530	0	54	0
1531	1	59	0
1532	0	62	0
1533	1	64	0
1534	1	66	0
1535	1	67	0
1536	1	69	0
1537	0	84	0
1538	0	88	0
1539	0	91	0
1540	0	103	0
1541	1	106	0
1542	0	107	0
1543	0	113	0
1544	0	119	0
1545	0	123	0
1546	1	6	1
1547	1	11	1
1548	1	19	1
1549	1	31	1
1550	0	47	1
1551	1	54	1
1552	1	59	1
1553	1	60	1
1554	1	68	1
1555	0	85	1
1556	0	97	1
1557	1	145	0
1558	1	174	0
1559	1	134	0
1560	1	170	0
1561	0	70	1
1562	1	165	0
1563	1	21	1
1564	0	160	1
1565	1	165	0
1566	0	151	1
1567	1	62	1
1568	0	152	1
1569	1	7	1
1570	1	35	1
1571	0	153	0
1572	1	35	1
1573	1	150	0
1574	0	129	0
1575	1	147	0
1576	1	118	0
1577	0	33	1
1578	0	148	0
1579	1	147	0
1580	0	142	0
1581	0	121	1
1582	1	139	0
1583	1	49	1
1584	1	32	1
1585	1	105	0
1586	1	52	0
1587	0	63	0
1588	0	107	0
1589	0	87	0
1590	0	59	0
1591	0	58	1
1592	0	87	0
1593	0	29	1
1594	1	50	1
1595	0	63	0
1596	1	60	0
1597	0	39	0
1598	0	63	0
1599	1	48	0
1600	1	30	1
1601	0	58	0
1602	0	53	0
1603	1	56	0
1604	0	57	0
1605	1	41	1
1606	1	64	0
1607	0	36	0
1608	0	43	0
1609	1	61	0
1610	0	42	0
1611	0	56	0
1612	1	13	1
1613	1	51	1
1614	0	42	0
1615	0	60	0
1616	1	57	0
1617	1	42	1
1618	0	57	0
1619	0	5	1
1620	0	34	1
1621	1	72	1
1622	0	76	1
1623	1	24	1
1624	0	36	1
1625	1	142	0
1626	1	142	0
1627	1	43	0
1628	1	141	0
1629	1	14	1
1630	1	136	0
1631	1	140	0
1632	1	6	1
1633	1	11	1
1634	1	37	1
1635	1	134	0
1636	1	139	0
1637	1	134	0
1638	1	60	1
1639	1	23	1
1640	0	53	1
1641	1	21	1
1642	1	24	1
1643	1	114	1
1644	1	29	1
1645	0	138	0
1646	1	4	1
1647	0	130	0
1648	1	138	0
1649	0	138	0
1650	1	137	0
1651	1	34	1
1652	1	130	0
1653	1	137	0
1654	1	137	0
1655	1	25	0
1656	1	41	1
1657	0	10	1
1658	1	56	1
1659	1	78	1
1660	0	53	0
1661	0	66	0
1662	0	137	0
1663	1	107	1
1664	0	136	0
1665	1	18	1
1666	1	136	0
1667	0	64	0
1668	1	136	0
1669	0	43	1
1670	1	49	1
1671	1	21	1
1672	1	103	1
1673	0	135	0
1674	1	40	1
1675	1	0	1
1676	0	72	0
1677	0	82	1
1678	0	89	0
1679	1	28	1
1680	0	23	0
1681	0	87	0
1682	1	23	1
1683	0	84	1
1684	1	132	0
1685	0	132	0
1686	1	2	1
1687	1	0	1
1688	1	129	0
1689	1	53	1
1690	1	95	0
1691	1	43	0
1692	1	36	0
1693	1	131	0
1694	1	131	0
1695	0	131	0
1696	0	131	0
1697	1	0	1
1698	1	65	1
1699	0	131	0
1700	0	130	0
1701	1	130	0
1702	1	127	0
1703	1	53	1
1704	1	77	0
1705	1	130	0
1706	1	1	0
1707	0	130	0
1708	1	6	1
1709	1	18	0
1710	1	121	0
1711	1	129	0
1712	1	129	0
1713	1	129	0
1714	1	128	0
1715	0	129	0
1716	1	36	1
1717	0	1	1
1718	1	101	0
1719	1	129	0
1720	1	129	0
1721	0	109	1
1722	1	128	0
1723	1	58	0
1724	1	6	1
1725	0	77	1
1726	1	21	1
1727	1	128	0
1728	1	128	0
1729	0	128	0
1730	1	128	0
1731	1	114	0
1732	1	102	1
1733	1	29	1
1734	0	11	1
1735	1	26	1
1736	0	127	0
1737	1	87	1
1738	1	0	1
1739	0	122	0
1740	1	126	0
1741	0	126	0
1742	0	128	0
1743	0	126	0
1744	1	37	1
1745	0	26	1
1746	1	126	0
1747	1	126	0
1748	1	126	0
1749	0	69	1
1750	1	125	0
1751	1	125	0
1752	0	125	0
1753	1	125	0
1754	1	97	1
1755	1	125	0
1756	0	125	0
1757	1	124	0
1758	1	124	0
1759	0	14	1
1760	1	124	0
1761	0	124	0
1762	0	123	0
1763	1	103	0
1764	1	123	0
1765	1	122	0
1766	0	82	0
1767	0	12	1
1768	0	119	0
1769	0	121	0
1770	0	120	0
1771	1	120	0
1772	1	120	0
1773	0	120	0
1774	0	126	0
1775	0	120	0
1776	1	120	0
1777	0	119	0
1778	1	119	0
1779	1	78	1
1780	1	119	0
1781	0	31	1
1782	1	118	0
1783	1	118	0
1784	1	7	1
1785	1	122	0
1786	0	129	0
1787	0	122	0
1788	0	122	0
1789	1	29	1
1790	1	121	0
1791	1	120	0
1792	1	120	0
1793	0	120	0
1794	0	119	0
1795	0	119	0
1796	1	153	0
1797	1	91	1
1798	1	22	0
1799	1	59	1
1800	1	109	1
1801	1	152	0
1802	0	152	0
1803	1	31	1
1804	1	39	0
1805	0	13	1
1806	1	5	1
1807	1	9	1
1808	0	8	1
1809	1	73	1
1810	1	2	1
1811	1	149	0
1812	0	149	0
1813	1	15	1
1814	1	149	0
1815	1	7	1
1816	1	144	0
1817	0	148	0
1818	1	148	0
1819	1	71	1
1820	1	43	1
1821	1	13	1
1822	1	29	1
1823	1	31	0
1824	1	146	0
1825	1	25	0
1826	1	145	0
1827	1	51	1
1828	1	136	0
1829	1	32	0
1830	0	133	0
1831	1	1	1
1832	1	126	0
1833	0	136	0
1834	0	68	0
1835	1	62	0
1836	1	83	0
1837	1	70	0
1838	1	69	0
1839	1	57	0
1840	1	48	0
1841	1	12	0
1842	0	62	0
1843	1	56	0
1844	1	48	0
1845	1	65	0
1846	1	9	1
1847	1	44	1
1848	0	72	0
1849	1	57	1
1850	1	17	1
1851	0	159	0
1852	0	182	0
1853	0	129	1
1854	1	203	0
1855	0	199	0
1856	0	34	1
1857	0	134	0
1858	1	187	0
1859	0	89	1
1860	0	111	1
1861	1	21	1
1862	1	154	0
1863	1	25	1
1864	1	167	0
1865	0	179	0
1866	0	167	0
1867	0	195	0
1868	0	162	0
1869	1	22	1
1870	1	8	1
1871	1	193	0
1872	1	171	0
1873	1	178	0
1874	1	99	1
1875	0	194	0
1876	1	173	0
1877	0	187	0
1878	0	47	1
1879	0	200	0
1880	0	171	0
1881	1	193	0
1882	1	95	1
1883	1	178	0
1884	1	171	0
1885	1	15	1
1886	0	114	0
1887	0	148	1
1888	1	16	1
1889	1	90	0
1890	1	97	0
1891	0	131	0
1892	0	145	0
1893	0	43	1
1894	0	97	0
1895	0	31	1
1896	0	131	0
1897	0	61	0
1898	0	87	0
1899	0	98	0
1900	0	206	0
1901	0	277	0
1902	0	61	1
1903	1	39	1
1904	1	200	0
1905	1	147	1
1906	1	10	1
1907	0	61	0
1908	1	30	1
1909	0	94	0
1910	1	196	0
1911	1	168	0
1912	1	100	0
1913	0	72	0
1914	0	29	1
1915	0	130	0
1916	1	39	1
1917	0	57	1
1918	0	70	1
1919	0	145	0
1920	0	65	1
1921	1	28	1
1922	0	34	1
1923	1	108	1
1924	1	15	1
1925	0	106	0
1926	0	34	1
1927	0	141	0
1928	0	174	0
1929	1	97	0
1930	1	47	1
1931	1	166	0
1932	0	233	0
1933	1	64	0
1934	0	97	0
1935	0	186	0
1936	0	104	0
1937	1	123	0
1938	0	57	1
1939	1	119	0
1940	0	244	0
1941	0	260	0
1942	0	128	0
1943	1	147	0
1944	0	126	0
1945	1	214	0
1946	1	82	1
1947	0	98	0
1948	1	76	1
1949	1	104	0
1950	0	75	0
1951	0	61	0
1952	0	97	0
1953	0	84	0
1954	1	39	1
1955	0	108	0
1956	0	96	0
1957	0	80	1
1958	0	98	0
1959	1	60	1
1960	1	88	0
1961	1	84	0
1962	0	45	1
1963	0	96	0
1964	0	20	1
1965	0	57	1
1966	0	109	0
1967	1	97	0
1968	0	33	1
1969	0	54	1
1970	0	84	0
1971	0	28	1
1972	0	23	1
1973	1	111	0
1974	0	96	0
1975	0	120	0
1976	0	97	0
1977	0	109	0
1978	0	96	0
1979	0	62	0
1980	0	35	1
1981	1	100	0
1982	0	96	0
1983	0	107	0
1984	1	12	1
1985	0	85	0
1986	1	85	0
1987	0	43	1
1988	0	83	1
1989	0	96	0
1990	0	85	0
1991	0	103	0
1992	0	89	0
1993	1	76	0
1994	1	43	1
1995	0	87	0
1996	0	96	0
1997	0	59	1
1998	0	48	1
1999	0	112	0
[truncated: 61 more rows]
