# Supplementary material for: Nogo-B receptor increases the resistance to tamoxifen in estrogen receptor-positive breast cancer cells
Source: Breast Cancer Res. 2018 Sep 12;20:112. doi: 10.1186/s13058-018-1028-5 (PMC6134690; doi:10.1186/s13058-018-1028-5)
Supplement: Supplementary file 9 — Survivin (BIRC5) mRNA expression data were retrieved from a gene-expression profiling dataset (202094_x from Kaplan–Meier Plot database) of 2046 patients with ERα-positive breast cancer and 928 patients with ERα-positive breast cancer treated with endocrine therapy. Kaplan–Meier analysis revealed that RFS in patients with ERα-positive breast cancer treated with endocrine therapy is significantly decreased in 463 patients with high survivin expression in tumors as compared to 465 patients with low NgBR expression in tumors (p < 0.05). (XLSX 60 kb) [file 13058_2018_1028_MOESM9_ESM.xlsx]

## Sheet: 工作表1
CASE	BIRC5 (1=HIGH)	Time (months)	event (1=relapse)
1	1	48	1
2	0	68	0
3	1	20	0
4	0	22	0
5	0	62	0
6	1	30	0
7	0	61	0
8	0	41	0
9	1	62	0
10	1	54	0
11	0	41	0
12	1	58	0
13	1	57	0
14	0	60	0
15	0	62	0
16	0	61	1
17	0	33	0
18	1	59	0
19	1	27	1
20	0	60	0
21	0	52	0
22	0	53	0
23	0	48	0
24	1	18	0
25	0	44	1
26	1	29	1
27	0	46	0
28	0	38	0
29	0	39	0
30	0	7	0
31	0	29	0
32	0	44	0
33	0	43	0
34	0	31	0
35	0	26	0
36	0	16	0
37	1	25	1
38	0	37	0
39	0	50	1
40	1	1	0
41	1	48	0
42	0	50	0
43	0	5	0
44	0	45	0
45	0	43	1
46	1	136	0
47	1	16	0
48	0	28	0
49	1	3	0
50	0	37	1
51	0	12	0
52	0	13	1
53	0	33	0
54	0	121	0
55	1	110	0
56	0	38	0
57	0	116	0
58	1	37	0
59	1	86	0
60	0	18	0
61	0	56	0
62	0	0	0
63	0	58	0
64	0	11	1
65	0	54	0
66	0	22	0
67	1	69	0
68	1	11	0
69	0	61	0
70	0	45	0
71	0	6	0
72	0	23	0
73	0	22	1
74	0	51	0
75	0	39	0
76	0	30	0
77	0	25	0
78	0	11	0
79	0	21	0
80	0	19	0
81	0	22	0
82	0	43	0
83	0	22	1
84	1	57	0
85	0	23	0
86	0	15	0
87	0	30	0
88	0	13	0
89	0	7	0
90	0	27	0
91	1	23	0
92	0	48	0
93	0	45	0
94	0	27	0
95	1	43	0
96	0	35	0
97	0	39	1
98	0	7	0
99	0	30	0
100	1	24	0
101	1	30	0
102	1	21	1
103	1	42	0
104	0	34	0
105	1	26	1
106	1	25	0
107	1	62	0
108	0	39	0
109	0	48	0
110	1	62	0
111	1	13	1
112	1	49	0
113	0	76	0
114	1	47	0
115	1	59	1
116	1	1	0
117	0	37	0
118	1	70	0
119	0	58	0
120	1	27	0
121	0	64	0
122	1	61	0
123	0	20	0
124	0	19	0
125	1	29	1
126	0	51	1
127	0	8	1
128	0	63	0
129	1	54	0
130	1	58	1
131	0	79	0
132	0	88	0
133	1	47	0
134	0	58	0
135	1	80	0
136	1	38	0
137	0	49	0
138	0	54	1
139	1	39	0
140	1	37	1
141	0	45	0
142	1	27	1
143	1	55	1
144	0	61	0
145	1	13	1
146	0	48	0
147	0	36	0
148	1	35	0
149	0	33	0
150	0	36	0
151	1	42	0
152	1	27	0
153	0	5	1
154	0	37	0
155	1	74	0
156	1	37	0
157	1	24	0
158	1	11	1
159	1	60	0
160	1	28	0
161	1	37	0
162	0	46	0
163	0	45	0
164	1	73	0
165	1	18	1
166	1	86	0
167	0	35	0
168	0	26	0
169	0	30	0
170	1	24	0
171	1	46	0
172	0	61	0
173	0	60	0
174	1	60	0
175	0	80	0
176	1	45	0
177	0	43	0
178	0	46	1
179	1	69	0
180	1	19	1
181	1	62	1
182	0	101	0
183	1	25	1
184	0	100	0
185	1	14	1
186	0	82	0
187	1	12	1
188	1	30	1
189	1	7	1
190	0	101	0
191	1	5	1
192	0	32	0
193	0	54	0
194	0	41	1
195	0	28	1
196	0	5	1
197	0	80	1
198	1	39	1
199	1	18	0
200	0	86	0
201	0	82	0
202	1	33	1
203	1	88	0
204	1	98	0
205	0	97	0
206	0	94	0
207	0	85	1
208	1	91	0
209	1	41	0
210	0	70	1
211	0	85	0
212	1	74	0
213	0	76	1
214	0	73	0
215	0	15	1
216	0	92	0
217	0	33	0
218	0	12	1
219	1	62	0
220	1	98	0
221	0	14	1
222	1	83	0
223	1	25	1
224	0	65	0
225	0	9	1
226	0	76	0
227	1	66	1
228	1	62	1
229	0	83	0
230	1	99	0
231	0	90	0
232	1	88	0
233	1	14	0
234	0	56	0
235	0	68	0
236	1	10	1
237	1	75	0
238	1	73	0
239	0	86	0
240	1	85	0
241	1	74	0
242	0	90	0
243	1	93	0
244	0	87	0
245	0	98	0
246	1	70	0
247	0	21	1
248	0	99	0
249	1	74	0
250	1	51	0
251	1	71	0
252	1	32	0
253	1	75	0
254	1	68	0
255	0	72	0
256	1	69	0
257	1	67	0
258	1	76	0
259	0	60	0
260	0	63	0
261	0	0	1
262	1	15	1
263	1	68	0
264	1	56	0
265	1	62	0
266	1	57	0
267	1	59	0
268	1	5	0
269	0	20	1
270	0	54	0
271	1	59	0
272	1	58	0
273	0	67	0
274	1	64	0
275	0	60	0
276	0	66	0
277	1	54	0
278	0	59	0
279	1	24	1
280	1	63	0
281	1	24	0
282	1	0	1
283	1	24	1
284	1	38	0
285	1	27	1
286	1	53	0
287	1	75	0
288	0	67	0
289	1	27	1
290	1	42	0
291	1	71	0
292	1	74	0
293	1	69	0
294	1	71	0
295	1	67	0
296	1	54	0
297	1	63	0
298	0	62	0
299	1	59	0
300	1	24	1
301	1	10	0
302	0	32	0
303	1	53	0
304	1	58	0
305	1	52	0
306	0	113	0
307	1	146	0
308	1	19	1
309	0	60	0
310	0	56	0
311	0	46	0
312	0	61	0
313	1	50	0
314	0	49	0
315	1	48	0
316	1	50	0
317	1	46	0
318	0	44	0
319	1	61	0
320	0	52	0
321	0	52	0
322	1	23	1
323	0	44	0
324	1	59	0
325	1	48	0
326	0	29	1
327	0	42	0
328	1	40	0
329	1	38	0
330	1	34	0
331	1	33	0
332	1	61	0
333	1	52	0
334	1	32	0
335	0	31	0
336	1	30	0
337	0	29	0
338	1	26	0
339	1	25	0
340	0	30	0
341	1	24	0
342	0	23	0
343	0	32	1
344	0	93	1
345	1	75	1
346	1	45	1
347	0	27	1
348	0	87	0
349	0	94	0
350	1	61	0
351	1	62	0
352	0	54	0
353	0	96	0
354	0	75	0
355	0	49	1
356	1	37	1
357	0	83	0
358	0	86	0
359	0	84	0
360	0	24	1
361	1	24	1
362	1	48	0
363	1	95	1
364	1	48	0
365	0	82	0
366	1	72	0
367	1	0	0
368	0	34	0
369	1	44	1
370	1	58	0
371	1	59	0
372	1	60	0
373	0	64	0
374	0	45	1
375	0	40	0
376	0	59	0
377	0	70	0
378	1	62	1
379	1	68	0
380	0	55	0
381	0	54	0
382	1	55	0
383	1	126	0
384	0	112	0
385	1	127	0
386	1	122	0
387	0	45	1
388	0	0	0
389	0	62	0
390	0	118	0
391	1	153	0
392	0	117	0
393	1	115	0
394	0	133	0
395	1	125	0
396	1	120	0
397	0	119	0
398	0	32	1
399	1	43	1
400	0	52	1
401	1	16	1
402	1	72	1
403	0	66	0
404	1	49	0
405	0	113	0
406	0	31	0
407	0	50	0
408	1	99	0
409	0	97	0
410	0	96	0
411	0	97	0
412	1	6	1
413	1	72	1
414	1	126	1
415	0	214	0
416	0	191	1
417	1	197	0
418	1	14	1
419	1	37	1
420	0	197	0
421	1	33	1
422	0	187	0
423	1	191	0
424	0	184	1
425	1	96	1
426	0	168	0
427	0	182	0
428	0	47	1
429	0	177	0
430	0	154	0
431	0	55	1
432	1	139	0
433	0	147	0
434	1	12	1
435	0	185	1
436	0	32	0
437	1	17	1
438	0	187	0
439	0	34	1
440	0	158	0
441	0	40	0
442	0	124	0
443	0	174	0
444	1	187	0
445	0	28	1
446	0	36	0
447	1	53	1
448	0	168	0
449	1	92	0
450	1	18	1
451	0	116	1
452	1	28	1
453	1	60	1
454	0	162	0
455	1	127	1
456	0	153	0
457	0	109	0
458	0	160	0
459	1	59	1
460	1	69	0
461	0	159	0
462	1	57	1
463	1	155	0
464	1	41	1
465	0	131	1
466	0	110	1
467	1	57	0
468	0	106	1
469	0	83	1
470	0	117	0
471	0	122	0
472	0	124	0
473	1	21	1
474	1	163	1
475	0	33	1
476	0	142	0
477	1	68	1
478	0	105	0
479	0	88	0
480	0	24	1
481	0	52	0
482	0	63	0
483	1	87	0
484	0	150	0
485	0	149	0
486	0	166	0
487	1	48	1
488	1	115	1
489	1	84	0
490	0	134	0
491	1	80	1
492	1	178	0
493	0	50	1
494	1	130	0
495	1	163	1
496	1	187	0
497	1	203	0
498	0	29	1
499	0	138	1
500	0	56	1
501	1	165	0
502	1	29	1
503	0	202	0
504	1	26	1
505	1	195	0
506	1	194	0
507	1	193	0
508	1	77	1
509	1	190	0
510	0	190	0
511	0	188	0
512	1	188	0
513	1	186	0
514	1	187	0
515	1	57	1
516	0	28	1
517	0	184	0
518	0	190	0
519	0	187	0
520	0	182	0
521	1	209	0
522	1	24	1
523	1	217	1
524	1	207	0
525	0	109	1
526	0	32	1
527	1	61	1
528	0	143	1
529	1	170	0
530	0	127	0
531	1	170	0
532	1	26	1
533	1	53	1
534	1	166	0
535	1	150	0
536	0	160	0
537	1	137	0
538	0	84	1
539	1	47	1
540	1	115	0
541	0	81	1
542	0	169	0
543	0	229	1
544	0	73	0
545	0	89	0
546	1	127	0
547	0	130	0
548	0	129	0
549	1	119	0
550	1	69	1
551	1	135	0
552	0	131	0
553	1	133	0
554	0	121	0
555	1	136	0
556	1	126	0
557	0	128	0
558	1	122	0
559	0	120	0
560	0	127	0
561	0	126	0
562	1	103	0
563	0	79	1
564	0	109	0
565	0	120	0
566	1	87	0
567	1	122	0
568	0	108	0
569	1	121	0
570	0	114	0
571	0	98	0
572	1	101	0
573	1	53	1
574	1	42	1
575	0	128	0
576	1	7	1
577	1	116	0
578	0	101	0
579	1	107	0
580	1	82	0
581	0	111	0
582	0	102	0
583	1	25	1
584	0	94	0
585	0	110	0
586	0	93	0
587	0	100	0
588	1	15	1
589	0	102	0
590	0	91	1
591	0	106	0
592	1	108	0
593	1	87	0
594	0	100	0
595	0	65	0
596	1	101	0
597	0	98	0
598	1	100	0
599	0	92	0
600	0	97	0
601	0	85	0
602	1	89	0
603	0	85	0
604	1	37	1
605	1	95	0
606	0	88	0
607	0	73	0
608	0	84	0
609	0	97	0
610	0	85	0
611	1	34	0
612	1	29	1
613	0	90	0
614	1	76	0
615	1	35	1
616	1	100	0
617	1	60	1
618	1	71	0
619	1	54	1
620	1	76	0
621	1	83	0
622	0	74	0
623	1	60	0
624	1	69	0
625	1	63	0
626	1	61	0
627	1	67	0
628	1	63	0
629	1	61	1
630	0	64	0
631	1	64	0
632	0	62	0
633	1	60	0
634	1	45	1
635	0	63	0
636	0	68	0
637	0	68	0
638	0	83	0
639	1	66	0
640	0	79	0
641	1	62	0
642	0	84	0
643	0	110	0
644	0	65	1
645	1	67	0
646	1	23	1
647	0	125	0
648	1	123	0
649	1	121	0
650	1	8	1
651	0	120	0
652	0	118	0
653	0	62	0
654	1	117	0
655	1	62	0
656	1	99	0
657	1	36	1
658	0	81	0
659	1	101	0
660	0	77	0
661	1	64	0
662	1	117	0
663	1	110	0
664	1	110	0
665	1	76	1
666	1	95	0
667	1	91	0
668	1	83	0
669	0	87	0
670	0	86	0
671	1	114	0
672	0	109	0
673	0	29	1
674	1	103	0
675	0	102	0
676	0	93	0
677	1	104	0
678	1	99	0
679	0	139	0
680	0	128	0
681	0	109	0
682	0	114	0
683	1	154	0
684	0	149	0
685	1	29	1
686	0	78	0
687	0	104	1
688	0	63	0
689	0	76	0
690	0	193	0
691	1	109	1
692	0	192	0
693	0	140	1
694	0	62	0
695	0	108	0
696	1	164	1
697	0	151	0
698	0	98	0
699	0	71	0
700	0	47	1
701	1	130	0
702	0	116	0
703	1	130	0
704	0	69	1
705	0	191	0
706	0	60	0
707	0	61	0
708	0	177	0
709	0	38	1
710	1	31	1
711	1	62	0
712	1	92	0
713	0	161	0
714	0	132	0
715	0	163	0
716	0	142	0
717	0	136	0
718	1	182	0
719	1	176	0
720	1	106	0
721	0	113	0
722	0	97	0
723	0	103	0
724	0	100	0
725	0	63	0
726	0	116	0
727	0	101	0
728	0	104	0
729	1	13	1
730	0	164	0
731	1	83	0
732	0	61	0
733	1	90	0
734	1	83	0
735	1	93	0
736	1	15	1
737	1	63	0
738	1	84	0
739	1	84	0
740	1	83	0
741	1	90	0
742	1	79	0
743	0	62	0
744	1	75	0
745	0	63	0
746	1	84	0
747	1	91	0
748	1	68	0
749	1	76	0
750	1	81	0
751	1	88	0
752	1	89	0
753	1	84	0
754	1	84	0
755	1	107	0
756	0	30	1
757	0	180	0
758	1	79	0
759	1	50	1
760	0	132	0
761	1	147	0
762	1	66	0
763	0	52	0
764	1	57	1
765	0	57	0
766	1	66	0
767	1	72	0
768	1	51	1
769	0	107	0
770	1	71	1
771	1	87	0
772	1	118	0
773	1	75	0
774	1	125	0
775	0	92	0
776	1	93	0
777	0	88	0
778	1	100	0
779	0	92	0
780	0	88	0
781	1	105	0
782	0	62	1
783	0	49	1
784	1	61	1
785	0	72	1
786	0	113	0
787	0	62	1
788	0	131	0
789	1	141	0
790	1	88	0
791	1	119	0
792	1	86	0
793	0	99	0
794	0	58	1
795	1	157	0
796	1	117	0
797	0	87	0
798	0	119	0
799	1	109	0
800	1	99	0
801	1	137	0
802	1	34	1
803	0	32	1
804	0	86	0
805	1	134	0
806	0	81	0
807	1	77	0
808	1	121	0
809	0	54	0
810	0	105	0
811	1	110	0
812	0	121	0
813	1	100	0
814	0	107	0
815	0	105	0
816	0	86	0
817	1	95	0
818	0	14	1
819	1	130	0
820	1	30	1
821	0	155	0
822	1	84	0
823	1	107	0
824	1	108	0
825	0	123	0
826	0	126	0
827	1	30	1
828	0	84	0
829	1	7	1
830	1	100	0
831	1	30	1
832	0	43	1
833	1	98	0
834	1	97	0
835	0	11	1
836	0	99	0
837	0	88	0
838	1	129	0
839	1	40	1
840	0	108	0
841	1	28	1
842	1	108	0
843	1	116	0
844	1	110	0
845	1	124	0
846	1	109	0
847	0	96	0
848	0	102	0
849	0	25	1
850	0	7	1
851	1	169	0
852	1	109	0
853	1	101	0
854	0	28	1
855	1	8	1
856	1	86	0
857	1	15	1
858	0	125	0
859	0	80	1
860	0	109	0
861	1	84	0
862	0	125	0
863	1	144	0
864	0	153	0
865	0	20	1
866	1	108	0
867	1	113	0
868	1	29	1
869	1	104	0
870	1	8	1
871	0	23	1
872	0	93	0
873	1	84	0
874	1	37	1
875	0	96	0
876	1	110	0
877	1	171	0
878	0	109	0
879	0	108	0
880	1	14	1
881	0	152	0
882	1	19	1
883	0	112	0
884	1	92	0
885	1	26	1
886	1	16	1
887	0	87	0
888	0	28	1
889	0	104	0
890	1	19	1
891	1	32	1
892	0	47	1
893	0	111	0
894	1	51	1
895	0	114	0
896	0	60	0
897	1	134	0
898	1	15	1
899	0	116	0
900	1	19	1
901	0	37	1
902	0	25	1
903	1	23	1
904	1	110	0
905	0	38	1
906	1	107	0
907	0	122	0
908	0	92	0
909	0	75	1
910	1	138	0
911	0	55	1
912	0	77	1
913	1	97	0
914	0	96	0
915	1	11	1
916	0	143	0
917	1	104	0
918	0	98	0
919	0	2	1
920	1	113	0
921	1	24	1
922	0	44	1
923	0	5	1
924	0	37	1
925	0	137	0
926	0	33	1
927	1	19	1
928	1	35	1
929	1	56	1
	1	71	1
	1	59	1
	0	70	1
	1	122	0
	0	101	0
	1	60	1
	1	132	0
	0	66	1
	1	143	0
	0	122	0
	1	20	1
	0	146	0
	0	95	0
	0	107	0
	1	36	1
	1	17	1
	0	39	1
	0	47	1
	0	44	1
	1	18	1
	0	86	0
	0	161	0
	1	14	1
	1	15	1
	0	19	1
	1	60	1
	0	48	1
	0	9	1
	0	112	0
	1	86	0
	1	108	0
	1	18	1
	0	59	0
	1	64	1
	0	83	0
	0	81	0
	1	54	0
	0	25	0
	0	40	1
	0	62	0
	0	54	0
	0	66	0
	0	25	0
	1	14	1
	0	60	0
	0	60	0
	1	25	0
	0	28	0
	0	25	0
	0	11	1
	0	26	0
	0	58	0
	0	56	0
	0	55	0
	0	24	1
	0	25	0
	0	50	0
	0	26	0
	0	25	0
	0	27	0
	0	49	0
	0	49	0
	0	25	0
	0	49	1
	1	26	0
	0	25	0
	1	25	0
	0	48	0
	0	13	1
	1	27	1
	1	19	1
	0	44	0
	0	25	0
	0	40	1
	1	26	0
	0	14	1
	0	26	0
	0	25	0
	0	25	0
	0	41	0
	0	43	0
	1	42	0
	0	25	0
	0	25	0
	0	41	0
	1	59	0
	1	130	1
	1	92	1
	0	140	0
	1	147	0
	1	130	0
	1	132	0
	0	114	1
	0	116	0
	0	131	0
	1	120	0
	1	102	0
	0	146	0
	0	27	1
	1	132	0
	0	143	0
	1	113	0
	1	128	1
	1	102	0
	0	117	0
	1	43	1
	1	101	1
	1	50	1
	1	125	0
	1	24	1
	1	99	0
	1	52	1
	1	113	0
	1	38	1
	1	113	0
	1	131	0
	0	126	0
	1	105	0
	0	114	0
	1	121	0
	0	132	0
	0	16	1
	1	120	0
	0	134	0
	0	126	0
	1	65	1
	1	126	0
	1	103	0
	0	117	0
	1	68	1
	1	86	0
	0	57	1
	0	117	0
	1	129	0
	1	42	1
	0	118	0
	1	119	0
	0	70	0
	1	114	0
	0	88	0
	1	113	0
	1	102	1
	0	124	0
	1	113	0
	1	113	1
	0	127	0
	1	123	0
	0	121	0
	1	106	0
	0	107	0
	0	112	0
	1	124	0
	1	124	0
	0	124	0
	1	123	0
	0	102	0
	0	118	0
	1	112	0
	1	98	0
	1	88	0
	0	98	0
	0	119	0
	1	116	0
	0	113	0
	1	112	0
	1	111	0
	1	109	0
	0	111	1
	0	31	1
	1	86	0
	0	115	0
	1	110	1
	1	97	0
	1	94	0
	1	102	0
	1	97	1
	1	96	0
	1	86	1
	0	106	0
	1	101	0
	1	18	1
	0	101	0
	1	127	1
	1	42	1
	1	56	1
	1	183	0
	1	173	0
	1	167	0
	1	79	1
	0	63	1
	1	151	0
	0	141	0
	1	145	0
	0	97	1
	1	140	0
	1	147	1
	1	143	0
	1	90	1
	0	90	0
	1	129	1
	1	131	0
	0	125	0
	0	135	0
	0	114	0
	1	121	0
	1	112	0
	1	109	0
	1	105	0
	1	57	1
	1	87	1
	1	113	0
	0	98	0
	1	94	0
	1	81	0
	1	42	1
	1	48	1
	1	76	0
	1	55	0
	1	55	1
	0	73	0
	0	65	0
	1	55	0
	0	66	0
	0	43	1
	0	66	0
	1	21	1
	1	24	1
	0	101	1
	1	43	1
	1	50	0
	1	64	0
	1	34	0
	1	144	0
	1	84	1
	1	36	1
	1	19	0
	1	6	0
	0	126	0
	1	47	0
	1	28	0
	1	26	1
	1	25	0
	0	17	1
	1	148	1
	0	15	1
	1	100	0
	1	41	1
	1	146	0
	0	193	0
	0	156	0
	1	122	0
	0	169	0
	1	165	0
	1	169	0
	1	166	0
	1	45	1
	1	182	0
	1	171	0
	0	170	0
	1	173	0
	1	137	0
	0	159	0
	1	145	0
	1	171	0
	1	175	0
	1	174	0
	1	188	0
	1	46	1
	1	130	0
	1	122	0
	1	168	0
	1	123	0
	1	159	0
	1	170	0
	0	124	0
	1	156	0
	1	166	0
	0	164	0
	1	119	0
	1	173	1
	1	195	0
	0	26	1
	0	33	0
	0	42	0
	0	60	0
	1	86	0
	0	54	0
	0	95	1
	1	33	0
	1	24	1
	0	98	0
	0	80	0
	0	55	0
	1	9	0
	1	10	1
	1	65	0
	0	80	0
	1	78	0
	0	78	0
	1	51	0
	0	6	1
	0	85	0
	0	73	0
	0	82	0
	0	79	0
	1	52	0
	0	59	0
	1	83	0
	0	85	0
	0	70	0
	1	83	0
	0	74	0
	1	86	0
	1	86	0
	1	80	0
	0	78	0
	0	70	0
	0	77	0
	1	73	0
	0	59	0
	1	85	0
	0	81	0
	0	81	0
	0	48	0
	0	82	0
	0	71	0
	0	55	0
	1	2	1
	0	76	0
	1	88	0
	0	47	0
	0	83	0
	0	54	0
	0	79	0
	0	18	1
	0	76	0
	1	81	0
	0	83	0
	0	54	0
	0	79	0
	0	74	0
	0	74	0
	0	81	0
	0	81	0
	0	76	0
	1	65	0
	0	83	0
	1	48	0
	0	56	0
	1	59	0
	1	69	0
	0	71	0
	0	53	0
	1	53	0
	0	53	0
	1	54	0
	0	71	0
	1	48	0
	1	71	0
	0	71	0
	0	36	0
	0	18	1
	0	73	0
	1	67	0
	0	55	0
	1	110	0
	1	82	0
	1	78	0
	1	85	0
	1	63	0
	1	67	0
	1	65	0
	0	66	0
	0	45	0
	1	48	0
	1	92	0
	1	37	1
	0	70	0
	1	42	1
	0	88	0
	0	88	0
	0	87	0
	0	61	0
	1	85	0
	0	87	0
	1	77	0
	1	78	0
	1	100	0
	0	100	0
	1	81	0
	1	86	0
	0	78	1
	1	65	1
	0	31	1
	1	16	1
	1	70	1
	0	76	1
	0	81	1
	1	86	0
	1	48	0
	0	88	0
	1	14	1
	0	16	1
	1	53	0
	1	75	0
	1	44	0
	1	49	0
	1	39	1
	0	63	0
	0	28	0
	1	55	1
	1	33	1
	1	11	0
	1	101	0
	0	106	0
	0	108	0
	1	108	0
	0	91	0
	0	51	1
	0	73	0
	0	106	0
	1	96	0
	0	22	0
	0	69	0
	0	89	0
	1	54	0
	1	25	1
	0	41	1
	1	101	0
	1	17	0
	1	47	1
	0	81	0
	1	76	0
	0	82	0
	0	55	1
	0	32	1
	0	7	0
	0	74	0
	0	1	1
	0	71	0
	0	20	1
	1	73	0
	1	71	1
	0	77	0
	0	72	0
	0	161	0
	0	95	0
	0	64	0
	0	110	1
	0	78	1
	0	120	0
	0	32	1
	0	45	1
	0	73	0
	0	0	1
	1	20	1
	0	29	1
	1	7	1
	1	42	0
	1	143	0
	1	130	0
	1	15	1
	0	31	0
	1	150	0
	0	152	0
	1	166	0
	1	151	0
	0	161	0
	0	157	0
	0	108	0
	1	133	0
	0	142	0
	1	69	0
	0	99	0
	0	71	0
	1	78	1
	1	140	0
	0	135	0
	1	52	1
	0	66	0
	0	135	0
	0	26	1
	0	95	0
	1	32	1
	1	90	0
	1	31	1
	0	66	1
	0	11	1
	1	121	0
	0	121	0
	1	44	1
	0	69	0
	0	92	0
	1	55	1
	0	24	0
	0	70	0
	0	116	0
	0	119	0
	0	118	0
	0	23	0
	0	75	0
	0	67	0
	0	115	0
	0	28	1
	0	90	0
	0	86	0
	0	35	1
	0	15	0
	0	74	0
	0	112	0
	0	31	0
	1	26	1
	0	80	0
	0	105	0
	0	100	0
	0	90	0
	1	67	1
	0	70	0
	0	103	0
	0	56	0
	1	39	1
	0	77	0
	0	107	0
	1	103	0
	0	92	0
	1	74	0
	0	98	0
	0	51	0
	1	94	0
	1	60	0
	0	51	0
	0	69	0
	0	94	0
	0	100	0
	1	100	0
	0	94	0
	0	76	1
	0	53	1
	0	95	0
	1	85	0
	1	37	1
	0	47	0
	1	28	1
	0	67	0
	1	82	0
	1	54	0
	1	55	0
	0	16	1
	0	44	1
	1	51	0
	0	60	0
	1	59	0
	1	23	0
	1	59	0
	1	57	0
	1	55	0
	0	43	0
	1	35	0
	1	33	0
	0	32	0
	1	0	1
	1	20	0
	1	8	0
	1	26	0
	0	7	0
	0	7	0
	0	9	0
	0	9	0
	1	21	0
	0	114	1
	0	33	1
	0	28	1
	0	92	1
	0	6	1
	0	38	1
	1	107	1
	0	60	1
	0	25	1
	1	79	1
	0	76	1
	0	32	1
	1	51	1
	1	43	0
	1	89	0
	1	12	1
	0	41	1
	1	27	1
	0	0	0
	1	0	0
	0	2	0
	0	7	0
	1	9	0
	1	16	0
	0	19	0
	0	30	0
	1	31	0
	0	33	0
	1	45	0
	0	47	0
	0	50	0
	0	54	0
	1	59	0
	0	62	0
	1	64	0
	1	66	0
	1	67	0
	1	69	0
	0	84	0
	0	88	0
	0	91	0
	0	103	0
	1	106	0
	0	107	0
	0	113	0
	0	119	0
	0	123	0
	1	6	1
	1	11	1
	1	19	1
	1	31	1
	0	47	1
	1	54	1
	1	59	1
	1	60	1
	1	68	1
	0	85	1
	0	97	1
	1	145	0
	1	174	0
	1	134	0
	1	170	0
	0	70	1
	1	165	0
	1	21	1
	0	160	1
	1	165	0
	0	151	1
	1	62	1
	0	152	1
	1	7	1
	1	35	1
	0	153	0
	1	35	1
	1	150	0
	0	129	0
	1	147	0
	1	118	0
	0	33	1
	0	148	0
	1	147	0
	0	142	0
	0	121	1
	1	139	0
	1	49	1
	1	32	1
	1	105	0
	1	52	0
	0	63	0
	0	107	0
	0	87	0
	0	59	0
	0	58	1
	0	87	0
	0	29	1
	1	50	1
	0	63	0
	1	60	0
	0	39	0
	0	63	0
	1	48	0
	1	30	1
	0	58	0
	0	53	0
	1	56	0
	0	57	0
	1	41	1
	1	64	0
	0	36	0
	0	43	0
	1	61	0
	0	42	0
	0	56	0
	1	13	1
	1	51	1
	0	42	0
	0	60	0
	1	57	0
	1	42	1
	0	57	0
	0	5	1
	0	34	1
	1	72	1
	0	76	1
	1	24	1
	0	36	1
	1	142	0
	1	142	0
	1	43	0
	1	141	0
	1	14	1
	1	136	0
	1	140	0
	1	6	1
	1	11	1
	1	37	1
	1	134	0
	1	139	0
	1	134	0
	1	60	1
	1	23	1
	0	53	1
	1	21	1
	1	24	1
	1	114	1
	1	29	1
	0	138	0
	1	4	1
	0	130	0
	1	138	0
	0	138	0
	1	137	0
	1	34	1
	1	130	0
	1	137	0
	1	137	0
	1	25	0
	1	41	1
	0	10	1
	1	56	1
	1	78	1
	0	53	0
	0	66	0
	0	137	0
	1	107	1
	0	136	0
	1	18	1
	1	136	0
	0	64	0
	1	136	0
	0	43	1
	1	49	1
	1	21	1
	1	103	1
	0	135	0
	1	40	1
	1	0	1
	0	72	0
	0	82	1
	0	89	0
	1	28	1
	0	23	0
	0	87	0
	1	23	1
	0	84	1
	1	132	0
	0	132	0
	1	2	1
	1	0	1
	1	129	0
	1	53	1
	1	95	0
	1	43	0
	1	36	0
	1	131	0
	1	131	0
	0	131	0
	0	131	0
	1	0	1
	1	65	1
	0	131	0
	0	130	0
	1	130	0
	1	127	0
	1	53	1
	1	77	0
	1	130	0
	1	1	0
	0	130	0
	1	6	1
	1	18	0
	1	121	0
	1	129	0
	1	129	0
	1	129	0
	1	128	0
	0	129	0
	1	36	1
	0	1	1
	1	101	0
	1	129	0
	1	129	0
	0	109	1
	1	128	0
	1	58	0
	1	6	1
	0	77	1
	1	21	1
	1	128	0
	1	128	0
	0	128	0
	1	128	0
	1	114	0
	1	102	1
	1	29	1
	0	11	1
	1	26	1
	0	127	0
	1	87	1
	1	0	1
	0	122	0
	1	126	0
	0	126	0
	0	128	0
	0	126	0
	1	37	1
	0	26	1
	1	126	0
	1	126	0
	1	126	0
	0	69	1
	1	125	0
	1	125	0
	0	125	0
	1	125	0
	1	97	1
	1	125	0
	0	125	0
	1	124	0
	1	124	0
	0	14	1
	1	124	0
	0	124	0
	0	123	0
	1	103	0
	1	123	0
	1	122	0
	0	82	0
	0	12	1
	0	119	0
	0	121	0
	0	120	0
	1	120	0
	1	120	0
	0	120	0
	0	126	0
	0	120	0
	1	120	0
	0	119	0
	1	119	0
	1	78	1
	1	119	0
	0	31	1
	1	118	0
	1	118	0
	1	7	1
	1	122	0
	0	129	0
	0	122	0
	0	122	0
	1	29	1
	1	121	0
	1	120	0
	1	120	0
	0	120	0
	0	119	0
	0	119	0
	1	153	0
	1	91	1
	1	22	0
	1	59	1
	1	109	1
	1	152	0
	0	152	0
	1	31	1
	1	39	0
	0	13	1
	1	5	1
	1	9	1
	0	8	1
	1	73	1
	1	2	1
	1	149	0
	0	149	0
	1	15	1
	1	149	0
	1	7	1
	1	144	0
	0	148	0
	1	148	0
	1	71	1
	1	43	1
	1	13	1
	1	29	1
	1	31	0
	1	146	0
	1	25	0
	1	145	0
	1	51	1
	1	136	0
	1	32	0
	0	133	0
	1	1	1
	1	126	0
	0	136	0
	0	68	0
	1	62	0
	1	83	0
	1	70	0
	1	69	0
	1	57	0
	1	48	0
	1	12	0
	0	62	0
	1	56	0
	1	48	0
	1	65	0
	1	9	1
	1	44	1
	0	72	0
	1	57	1
	1	17	1
	0	159	0
	0	182	0
	0	129	1
	1	203	0
	0	199	0
	0	34	1
	0	134	0
	1	187	0
	0	89	1
	0	111	1
	1	21	1
	1	154	0
	1	25	1
	1	167	0
	0	179	0
	0	167	0
	0	195	0
	0	162	0
	1	22	1
	1	8	1
	1	193	0
	1	171	0
	1	178	0
	1	99	1
	0	194	0
	1	173	0
	0	187	0
	0	47	1
	0	200	0
	0	171	0
	1	193	0
	1	95	1
	1	178	0
	1	171	0
	1	15	1
	0	114	0
	0	148	1
	1	16	1
	1	90	0
	1	97	0
	0	131	0
	0	145	0
	0	43	1
	0	97	0
	0	31	1
	0	131	0
	0	61	0
	0	87	0
	0	98	0
	0	206	0
	0	277	0
	0	61	1
	1	39	1
	1	200	0
	1	147	1
	1	10	1
	0	61	0
	1	30	1
	0	94	0
	1	196	0
	1	168	0
	1	100	0
	0	72	0
	0	29	1
	0	130	0
	1	39	1
	0	57	1
	0	70	1
	0	145	0
	0	65	1
	1	28	1
	0	34	1
	1	108	1
	1	15	1
	0	106	0
	0	34	1
	0	141	0
	0	174	0
	1	97	0
	1	47	1
	1	166	0
	0	233	0
	1	64	0
	0	97	0
	0	186	0
	0	104	0
	1	123	0
	0	57	1
	1	119	0
	0	244	0
	0	260	0
	0	128	0
	1	147	0
	0	126	0
	1	214	0
	1	82	1
	0	98	0
	1	76	1
	1	104	0
	0	75	0
	0	61	0
	0	97	0
	0	84	0
	1	39	1
	0	108	0
	0	96	0
	0	80	1
	0	98	0
	1	60	1
	1	88	0
	1	84	0
	0	45	1
	0	96	0
	0	20	1
	0	57	1
	0	109	0
	1	97	0
	0	33	1
	0	54	1
	0	84	0
	0	28	1
	0	23	1
	1	111	0
	0	96	0
	0	120	0
	0	97	0
	0	109	0
	0	96	0
	0	62	0
	0	35	1
	1	100	0
	0	96	0
	0	107	0
	1	12	1
	0	85	0
	1	85	0
	0	43	1
	0	83	1
	0	96	0
	0	85	0
	0	103	0
	0	89	0
	1	76	0
	1	43	1
	0	87	0
	0	96	0
	0	59	1
	0	48	1
	0	112	0
[truncated: 61 more rows]
