# Supplementary material for: Nogo-B receptor increases the resistance to tamoxifen in estrogen receptor-positive breast cancer cells
Source: Breast Cancer Res. 2018 Sep 12;20:112. doi: 10.1186/s13058-018-1028-5 (PMC6134690; doi:10.1186/s13058-018-1028-5)
Supplement: Supplementary file 11 — NgBR (NUS1) mRNA expression data were retrieved from GSE6532 database. Kaplan–Meier analysis revealed significantly reduced relapse-free survival (RFS) (p < 0.05) in patients with high NgBR expression in tumors (n = 189) as compared to patients with low NgBR expression in tumors (n = 154). (XLS 67 kb) [file 13058_2018_1028_MOESM11_ESM.xls]

## Sheet: Sheet1
Terms	rfs Status	NUS1		Time （days）	time（months）
GSM151085	1	4.7866	0	1133	37.7667
GSM151082	0	4.91253	0	2920	97.3333
GSM151168	0	5.11206	0	1994	66.4667
GSM151123	0	5.18128	0	66	2.2
GSM151078	0	5.22773	0	2845	94.8333
GSM151089	1	5.23367	0	721	24.0333
GSM151098	0	5.35444	0	2178	72.6
GSM151108	0	5.36139	0	1955	65.1667
GSM151326	0	5.40334	0	3650	121.667
GSM151149	1	5.46496	0	564	18.8
GSM151069	0	5.47993	0	2766	92.2
GSM151337	0	5.52963	0	1574	52.4667
GSM151296	0	5.53315	0	3650	121.667
GSM151145	0	5.57653	0	3578	119.267
GSM151134	0	5.62434	0	3650	121.667
GSM151120	1	5.63219	0	1784	59.4667
GSM151147	0	5.63859	0	3571	119.033
GSM151164	0	5.64479	0	3215	107.167
GSM151174	0	5.64932	0	2953	98.4333
GSM151155	1	5.66357	0	1438	47.9333
GSM151137	0	5.67659	0	3650	121.667
GSM151150	1	5.67747	0	938	31.2667
GSM151084	1	5.69029	0	1504	50.1333
GSM151096	0	5.74346	0	2557	85.2333
GSM151163	0	5.75421	0	3242	108.067
GSM151135	0	5.7546	0	3412	113.733
GSM151118	0	5.75528	0	1669	55.6333
GSM151140	1	5.76034	0	2070	69
GSM151091	0	5.77443	0	1472	49.0667
GSM151101	0	5.77487	0	1043	34.7667
GSM151092	1	5.77597	0	2890	96.3333
GSM151315	0	5.79524	0	3592	119.733
GSM151170	0	5.79767	0	3443	114.767
GSM151102	0	5.81323	0	493	16.4333
GSM151109	0	5.81994	0	1808	60.2667
GSM151099	1	5.82154	0	1825	60.8333
GSM151139	1	5.82234	0	1653	55.1
GSM151075	0	5.82299	0	2685	89.5
GSM151106	0	5.82905	0	1802	60.0667
GSM151334	0	5.83489	0	2263	75.4333
GSM151175	0	5.84072	0	2920	97.3333
GSM151148	0	5.84307	0	3496	116.533
GSM151165	1	5.8435	0	1586	52.8667
GSM151113	0	5.84914	0	2138	71.2667
GSM151144	0	5.86856	0	1895	63.1667
GSM151074	1	5.86856	0	835	27.8333
GSM151284	0	5.87606	0	3650	121.667
GSM151146	0	5.87642	0	3650	121.667
GSM151176	0	5.88116	0	567	18.9
GSM151071	1	5.8883	0	2825	94.1667
GSM151124	0	5.89392	0	1654	55.1333
GSM151172	0	5.90954	0	1516	50.5333
GSM151167	1	5.90963	0	2205	73.5
GSM151285	1	5.9121	0	3355	111.833
GSM151105	0	5.91691	0	1759	58.6333
GSM151087	0	5.92767	0	2624	87.4667
GSM151160	1	5.92975	0	975	32.5
GSM151138	1	5.93913	0	1377	45.9
GSM151342	0	5.94437	0	3650	121.667
GSM151162	1	5.94593	0	2958	98.6
GSM151107	0	5.94857	0	1823	60.7667
GSM151115	1	5.95438	0	1890	63
GSM151079	0	5.9613	0	1865	62.1667
GSM151119	1	5.96674	0	329	10.9667
GSM151110	1	5.97472	0	1380	46
GSM151117	0	5.97563	0	2001	66.7
GSM151177	0	5.97844	0	2961	98.7
GSM151153	0	5.98804	0	3436	114.533
GSM151114	0	6.00518	0	1885	62.8333
GSM151121	0	6.03139	0	925	30.8333
GSM151151	0	6.03259	0	1001	33.3667
GSM151081	0	6.03871	0	1640	54.6667
GSM151154	0	6.04355	0	3650	121.667
GSM151111	0	6.04511	0	1207	40.2333
GSM151086	0	6.05173	0	2529	84.3
GSM151157	0	6.08741	0	3136	104.533
GSM151141	1	6.09331	0	2600	86.6667
GSM151076	0	6.09888	0	2658	88.6
GSM151136	0	6.10652	0	3650	121.667
GSM151128	0	6.11022	0	226	7.53333
GSM151173	0	6.11514	0	3009	100.3
GSM151311	0	6.12942	0	3650	121.667
GSM151083	0	6.12943	0	2282	76.0667
GSM151142	0	6.1324	0	1941	64.7
GSM151116	0	6.13509	0	2061	68.7
GSM151308	1	6.13796	0	927	30.9
GSM151080	0	6.14305	0	1883	62.7667
GSM151269	1	6.15757	0	1135	37.8333
GSM151112	0	6.16028	0	1808	60.2667
GSM151152	0	6.17312	0	3650	121.667
GSM151271	1	6.17426	0	901	30.0333
GSM151103	0	6.17708	0	949	31.6333
GSM151171	0	6.17992	0	947	31.5667
GSM151158	0	6.18713	0	3650	121.667
GSM151077	0	6.19837	0	2037	67.9
GSM151133	0	6.21003	0	3606	120.2
GSM151070	1	6.24053	0	977	32.5667
GSM151095	0	6.25189	0	2503	83.4333
GSM151097	0	6.26903	0	2094	69.8
GSM151131	0	6.32239	0	1416	47.2
GSM151088	0	6.33284	0	2569	85.6333
GSM151321	0	6.37846	0	3650	121.667
GSM151072	1	6.43734	0	2266	75.5333
GSM151073	1	6.44074	0	1357	45.2333
GSM151314	0	6.44186	0	3650	121.667
GSM151317	0	6.45076	0	2853	95.1
GSM151277	1	6.45158	0	1293	43.1
GSM151305	0	6.46409	0	3650	121.667
GSM151312	0	6.46827	0	3650	121.667
GSM151132	0	6.4749	0	1640	54.6667
GSM151303	1	6.50197	0	1237	41.2333
GSM151307	0	6.52046	0	378	12.6
GSM151333	0	6.52368	0	3650	121.667
GSM151159	0	6.52838	0	3605	120.167
GSM151262	0	6.55887	0	3650	121.667
GSM151279	0	6.559	0	3650	121.667
GSM151161	1	6.5623	0	1293	43.1
GSM151327	0	6.56241	0	3349	111.633
GSM151325	0	6.5625	0	3650	121.667
GSM151090	1	6.56252	0	717	23.9
GSM151294	0	6.57299	0	3650	121.667
GSM151263	0	6.57523	0	3650	121.667
GSM151278	0	6.57745	0	3650	121.667
GSM151270	0	6.58388	0	3650	121.667
GSM151169	0	6.58555	0	1499	49.9667
GSM151272	0	6.59157	0	3650	121.667
GSM151280	0	6.62106	0	3650	121.667
GSM151319	0	6.64175	0	3579	119.3
GSM151265	0	6.64392	0	3650	121.667
GSM151316	0	6.65897	0	3650	121.667
GSM151266	1	6.65911	0	1612	53.7333
GSM151166	1	6.66912	0	493	16.4333
GSM151304	0	6.67769	0	3650	121.667
GSM151329	0	6.67778	0	3650	121.667
GSM151218	1	6.68224	0	2646	88.2
GSM151292	0	6.69311	0	3650	121.667
GSM151130	0	6.70188	0	1523	50.7667
GSM151129	0	6.71104	0	1661	55.3667
GSM151301	1	6.71681	0	428	14.2667
GSM151318	0	6.71722	0	1699	56.6333
GSM151261	0	6.72621	0	3650	121.667
GSM151267	0	6.74036	0	1384	46.1333
GSM151273	0	6.75604	0	3650	121.667
GSM151283	0	6.76766	0	3650	121.667
GSM151290	0	6.77749	0	3650	121.667
GSM151093	0	6.78003	0	1458	48.6
GSM151257	0	6.7982	0	3621	120.7
GSM151104	1	6.80205	0	1325	44.1667
GSM151094	0	6.82239	0	1363	45.4333
GSM151226	0	6.84191	0	3073	102.433
GSM151293	0	6.87305	0	3650	121.667
GSM151259	0	6.87412	0	3650	121.667
GSM151156	0	6.88177	0	3650	121.667
GSM151291	0	6.89626	0	3650	121.667
GSM151276	0	6.90549	1	3650	121.667
GSM151338	0	6.91354	1	2278	75.9333
GSM151225	0	6.92554	1	2310	77
GSM151330	0	6.94147	1	3429	114.3
GSM151343	0	6.94204	1	3650	121.667
GSM151323	1	6.94569	1	3004	100.133
GSM151295	1	6.95685	1	188	6.26667
GSM151345	0	6.95695	1	3650	121.667
GSM151297	0	6.97121	1	1242	41.4
GSM151331	0	6.97234	1	3650	121.667
GSM151313	0	6.98766	1	3650	121.667
GSM151288	0	7.01001	1	2585	86.1667
GSM151264	1	7.01469	1	2933	97.7667
GSM151286	1	7.0291	1	1070	35.6667
GSM151335	0	7.03721	1	3650	121.667
GSM151192	1	7.03796	1	2372	79.0667
GSM151221	0	7.04809	1	3438	114.6
GSM151332	0	7.04907	1	3650	121.667
GSM151190	0	7.05292	1	3497	116.567
GSM151125	1	7.05426	1	182	6.06667
GSM151339	0	7.05543	1	2750	91.6667
GSM151289	0	7.05731	1	3650	121.667
GSM151344	0	7.0611	1	2622	87.4
GSM151253	1	7.06136	1	883	29.4333
GSM150906	0	7.06985	1	3344	111.467
GSM151274	0	7.08635	1	3650	121.667
GSM151242	1	7.09488	1	394	13.1333
GSM150916	0	7.09956	1	1338	44.6
GSM151275	1	7.10024	1	1770	59
GSM151306	0	7.10932	1	3650	121.667
GSM151247	1	7.11115	1	212	7.06667
GSM151122	0	7.11795	1	259	8.63333
GSM151260	1	7.12809	1	3023	100.767
GSM151181	0	7.13769	1	3650	121.667
GSM151310	0	7.1384	1	3650	121.667
GSM151241	0	7.13956	1	1186	39.5333
GSM151324	0	7.15335	1	3650	121.667
GSM151230	0	7.15505	1	2858	95.2667
GSM151287	0	7.15541	1	3650	121.667
GSM151209	0	7.1656	1	3621	120.7
GSM150888	0	7.16917	1	2523	84.1
GSM151299	0	7.17115	1	3650	121.667
GSM151229	0	7.18755	1	1186	39.5333
GSM151182	1	7.18874	1	1613	53.7667
GSM150879	1	7.19582	1	1125	37.5
GSM151322	1	7.20184	1	3304	110.133
GSM151340	1	7.20553	1	443	14.7667
GSM151300	0	7.21141	1	3650	121.667
GSM150874	0	7.2146	1	3650	121.667
GSM151255	0	7.21879	1	2281	76.0333
GSM151180	1	7.22318	1	336	11.2
GSM151193	0	7.22379	1	1613	53.7667
GSM151185	0	7.22659	1	3468	115.6
GSM150903	1	7.23882	1	3314	110.467
GSM150912	0	7.24312	1	2462	82.0667
GSM151336	1	7.24472	1	767	25.5667
GSM151234	0	7.24673	1	3314	110.467
GSM150884	1	7.25035	1	730	24.3333
GSM151309	0	7.26501	1	3650	121.667
GSM151238	0	7.26848	1	668	22.2667
GSM150911	0	7.27038	1	2189	72.9667
GSM150817	0	7.28751	1	3650	121.667
GSM151243	1	7.30351	1	62	2.06667
GSM151232	0	7.30556	1	3405	113.5
GSM151189	0	7.31135	1	3650	121.667
GSM151256	0	7.31168	1	759	25.3
GSM150936	1	7.32071	1	274	9.13333
GSM150877	1	7.32615	1	426	14.2
GSM151194	1	7.33642	1	3256	108.533
GSM150857	0	7.34528	1	3650	121.667
GSM150826	1	7.34879	1	1875	62.5
GSM151196	0	7.34947	1	3588	119.6
GSM151200	0	7.36041	1	3650	121.667
GSM151198	1	7.36706	1	1489	49.6333
GSM151282	0	7.36841	1	3650	121.667
GSM151220	1	7.37278	1	1124	37.4667
GSM150899	1	7.38032	1	1611	53.7
GSM151239	0	7.39974	1	3650	121.667
GSM151228	1	7.4043	1	2372	79.0667
GSM151199	1	7.40923	1	639	21.3
GSM150905	1	7.41252	1	2341	78.0333
GSM150902	0	7.41313	1	2797	93.2333
GSM150922	0	7.41962	1	2675	89.1667
GSM150876	0	7.42229	1	2675	89.1667
GSM151201	0	7.42999	1	701	23.3667
GSM151235	0	7.43022	1	3194	106.467
GSM150908	0	7.43709	1	2189	72.9667
GSM151197	0	7.44025	1	3588	119.6
GSM150839	1	7.44161	1	1065	35.5
GSM151186	1	7.44587	1	120	4
GSM151268	1	7.44658	1	760	25.3333
GSM150897	0	7.44819	1	1885	62.8333
GSM151184	1	7.4496	1	3468	115.6
GSM151298	1	7.45223	1	1923	64.1
GSM151215	0	7.46596	1	3530	117.667
GSM150923	0	7.47178	1	2280	76
GSM151341	0	7.4729	1	3211	107.033
GSM150910	0	7.47871	1	1064	35.4667
GSM151217	0	7.4858	1	3468	115.6
GSM151188	1	7.4922	1	1033	34.4333
GSM150890	0	7.49684	1	2250	75
GSM151211	1	7.49866	1	1369	45.6333
GSM150873	1	7.50628	1	2125	70.8333
GSM150878	1	7.50633	1	182	6.06667
GSM150886	0	7.50721	1	2827	94.2333
GSM151213	0	7.50806	1	3650	121.667
GSM151183	1	7.52788	1	639	21.3
GSM150896	0	7.53711	1	2158	71.9333
GSM150880	0	7.54035	1	3650	121.667
GSM150907	1	7.54921	1	790	26.3333
GSM151244	0	7.56915	1	3650	121.667
GSM150909	0	7.57975	1	1520	50.6667
GSM151246	0	7.58651	1	3650	121.667
GSM150881	1	7.59483	1	1824	60.8
GSM150842	1	7.59922	1	1056	35.2
GSM150894	0	7.60172	1	3162	105.4
GSM150865	0	7.63191	1	3650	121.667
GSM150914	0	7.63379	1	3222	107.4
GSM151210	0	7.6431	1	3405	113.5
GSM151208	0	7.65402	1	3588	119.6
GSM151212	0	7.65663	1	3285	109.5
GSM150841	0	7.66776	1	3650	121.667
GSM150930	0	7.66857	1	3374	112.467
GSM150938	1	7.69556	1	2158	71.9333
GSM151236	0	7.69865	1	3132	104.4
GSM151254	0	7.70062	1	942	31.4
GSM151251	1	7.70545	1	394	13.1333
GSM150867	1	7.7084	1	1491	49.7
GSM151191	1	7.71206	1	1248	41.6
GSM150919	1	7.71613	1	365	12.1667
GSM150917	0	7.73026	1	3162	105.4
GSM150931	0	7.74068	1	3010	100.333
GSM151281	1	7.75624	1	2622	87.4
GSM151231	1	7.76456	1	212	7.06667
GSM150935	0	7.76518	1	3650	121.667
GSM150893	1	7.77138	1	2493	83.1
GSM150823	0	7.79404	1	3650	121.667
GSM150812	0	7.80919	1	3650	121.667
GSM150830	0	7.82036	1	3650	121.667
GSM150904	0	7.82447	1	3466	115.533
GSM150848	0	7.83034	1	3650	121.667
GSM151249	0	7.83358	1	3073	102.433
GSM150806	1	7.83431	1	648	21.6
GSM150887	0	7.83668	1	2006	66.8667
GSM150883	1	7.86077	1	699	23.3
GSM150809	0	7.86821	1	1920	64
GSM151195	1	7.88836	1	548	18.2667
GSM150920	0	7.89688	1	851	28.3667
GSM151179	0	7.9134	1	1307	43.5667
GSM150913	0	7.91408	1	1642	54.7333
GSM150885	1	7.92179	1	882	29.4
GSM150835	1	7.92356	1	221	7.36667
GSM150937	0	7.9258	1	1277	42.5667
GSM150851	0	7.92944	1	3650	121.667
GSM151205	1	7.94247	1	1613	53.7667
GSM151214	1	7.94611	1	182	6.06667
GSM150921	0	7.95396	1	3435	114.5
GSM151302	0	7.96196	1	3650	121.667
GSM151328	1	7.96394	1	1270	42.3333
GSM150942	0	7.96586	1	3650	121.667
GSM150815	0	7.98396	1	2648	88.2667
GSM151240	1	7.99301	1	942	31.4
GSM150870	0	7.99796	1	3189	106.3
GSM150924	0	8.00861	1	3283	109.433
GSM151203	1	8.01179	1	62	2.06667
GSM150941	1	8.01676	1	1550	51.6667
GSM151233	1	8.02609	1	883	29.4333
GSM151202	1	8.03856	1	2555	85.1667
GSM151224	0	8.06734	1	2161	72.0333
GSM150808	0	8.08237	1	1591	53.0333
GSM150858	0	8.09001	1	3650	121.667
GSM150822	0	8.09597	1	3650	121.667
GSM150940	0	8.1058	1	3650	121.667
GSM150856	0	8.14412	1	3650	121.667
GSM150892	1	8.14583	1	3131	104.367
GSM150860	0	8.15613	1	3650	121.667
GSM150845	0	8.16764	1	3650	121.667
GSM150854	1	8.16914	1	996	33.2
GSM150853	0	8.1751	1	3583	119.433
GSM150814	0	8.187	1	3650	121.667
GSM151207	0	8.19559	1	1248	41.6
GSM150898	0	8.20637	1	3650	121.667
GSM150810	0	8.25361	1	3262	108.733
GSM150928	0	8.26252	1	3070	102.333
GSM150918	0	8.3097	1	3192	106.4
GSM151320	0	8.32001	1	3650	121.667
GSM150915	0	8.35456	1	3253	108.433
GSM150862	0	8.37821	1	3650	121.667
GSM150868	1	8.43292	1	961	32.0333
